# Supplementary material for: Phytochrome B stabilizes the KNOX transcription factor BP/KNAT1 to promote light-initiated seed germination in Arabidopsis thaliana
Source: Plant Commun. 2025 Sep 4;6(11):101517. doi: 10.1016/j.xplc.2025.101517 (PMC12785155; doi:10.1016/j.xplc.2025.101517)
Supplement: Supplemental Data 1. Supplemental Datasets 1–5 [file mmc2.xlsx]

## Sheet: Supplemental Dataset 1
Supplemental Dataset 1. Up-regulated genes in the bp-9 mutant.
Gene ID	Primary Gene Symbol	log2(Fold Change)	Regulated	FDR	Gene Model Description
AT3G48510	(AITR2)	0.755168	up	0.00859752	ABA&#8208;induced transcription repressor that acts as feedback regulator in ABA signalling.
AT4G03050	(AOP3)	1.7222	up	1.44e-12	The transcribed allele in ecotype Ler encodes a 2-oxoglutarate-dependent dioxygenase which is involved in glucosinolate biosynthesis. AOP3 is transcriptionally silent in leaf tissues of ecotype Col.The natural variation in this locus explains the diversification of hydroxyalkyl glucosinolates among different ecotypes of Arabidopsis.
AT2G26530	(AR781)	1.13116	up	1.59e-06	Pheromone receptor-like protein involved in the early elicitor signaling events which occur within minutes and include ion fluxes across the plasma membrane, activation of MPKs and the formation of ROS related to PGPS1 and WRKY33.
AT1G01720	(ATAF1)	1.78684	up	0	Belongs to a large family of putative transcriptional activators with NAC domain. Transcript level increases in response to wounding and abscisic acid. ATAF1 attentuates ABA signaling and sythesis. Mutants are hyposensitive to ABA. The mRNA is cell-to-cell mobile.
AT5G08790	(ATAF2)	2.88819	up	4.64e-160	induced by wounding, belongs to a large family of putative transcriptional activators with NAC domain.
AT4G20820	(ATBBE18)	1.95325	up	4.41e-10	FAD-binding Berberine family protein;(source:Araport11)
AT4G20830	(ATBBE19)	0.849802	up	1.02e-68	Encodes an oligogalacturonide oxidase that inactivates the elicitor-active oligogalacturonides (OGs). It is involved in plant immunity. Overexpressing plants are more resistant to B. cinerea.
AT1G26400	(ATBBE5)	3.91855	up	5.21e-38	FAD-binding Berberine family protein;(source:Araport11)
AT1G26410	(ATBBE6)	1.57901	up	1.9e-06	FAD-binding Berberine family protein;(source:Araport11)
AT1G26420	(ATBBE7)	1.96492	up	7.21e-09	FAD-binding Berberine family protein;(source:Araport11)
AT2G24830	(ATC3H22)	0.708493	up	1.66e-07	zinc finger (CCCH-type) family protein / D111/G-patch domain-containing protein;(source:Araport11)
AT5G49200	(ATC3H62)	1.36451	up	4.53e-05	WD-40 repeat family protein / zfwd4 protein (ZFWD4);(source:Araport11)
AT2G25900	(ATCTH)	1.24401	up	4.68e-24	Encodes a protein with two tandem-arrayed CCCH-type zinc fingers that binds RNA and is involved in RNA turnover. The mRNA is cell-to-cell mobile.
AT3G07250	(ATG3BP5)	2.66183	up	4.18e-39	RNA-binding (RRM-RBD-RNP motif) domain nuclear transport factor 2 family protein;(source:Araport11)
AT1G51090	(ATHMAD1)	2.12468	up	1.2e-30	Heavy metal associated domain containing protein involved in plant immunity.Mutants show an increase in root length under NO stress and reduction in root length under H2O2 stress conditions. Mutants show increases in defense responses to pathogens including hypersensitive lesions, increased resistance and induction of SAR genes.
AT4G11660	(AT-HSFB2B)	0.852675	up	3.98e-09	member of Heat Stress Transcription Factor (Hsf) family
AT4G10250	(ATHSP22.0)	1.24678	up	0.000198493	Columbia endomembrane-localized small heat shock protein
AT1G17780	(ATI3A)	0.656596	up	0.00849442	ATG8A/F interacting protein containing a WxxL LIR motif at the C terminus which is essential for interaction with ATG8. Stress (abiotic or biotic) results in the formation of ATG8- and ATI3-labeled punctate structures, likely reflecting increased formation of ATG8-labeled phagophores or autophagosomes. ATI3 proteins probably act as selective autophagy receptors that target specific cellular compo…
AT4G10070	(ATKH18)	0.655583	up	2.65e-13	KH domain-containing protein;(source:Araport11)
AT5G55460	(ATLTP4.5)	1.30419	up	0.00021756	Bifunctional inhibitor/lipid-transfer protein/seed storage 2S albumin superfamily protein;(source:Araport11)
AT5G24240	(AtPI4Kgamma3)	0.586288	up	0.00786009	Encodes PI4Kc3, localizes to the nucleus and has autophosphorylation activity, but no lipid kinase activity. Overexpression mutants display late-flowering phenotype.
AT1G19230	(ATRBOHE)	0.902319	up	5.3e-06	Riboflavin synthase-like superfamily protein;(source:Araport11)
AT2G42270	(BRR2B)	0.721908	up	0.00249531	Similar to yeast Brr2p DEAD/DExH box ATP-dependent RNA helicase.
AT4G37390	(BRU6)	2.59817	up	2.96e-227	Encodes an IAA-amido synthase that conjugates Asp and other amino acids to auxin in vitro. Lines carrying insertions in this gene are hypersensitive to auxin. May function as a negative component in auxin signaling by regulating auxin activity.
AT2G40950	(BZIP17)	0.70863	up	2.03e-36	bZIP17 appears to regulate transcription as part of a salt and osmotic stress response. zip17 mutants show enhanced inhibition of primary root elongation in response to NaCl. Several salt-responsive genes, such as ATHB-7 show a reduced transcriptional response to a salt treatment in zip17 mutant seedlings. myc:bZIP17 undergoes proteolytic processing in salt-treated wild type seedlings, but not in…
AT2G16770	(bZIP23)	0.872885	up	3.84e-19	Basic-region leucine zipper (bZIP23) transcription factor involved in the adaptation to zinc deficiency. Binds ZDRE motifs.
AT5G40880	(C3H59)	1.3833	up	4.88e-11	Involved in seed germination, seedling/seed development, interacting with PPPDE family protein Desi1.
AT4G25800	(CBP60D)	0.586774	up	0.000736815	Calmodulin-binding protein;(source:Araport11)
AT1G02750	(DIL-2)	0.590503	up	3.98e-07	Drought-responsive family protein;(source:Araport11)
AT4G07990	(DJC78)	0.695936	up	7.95e-16	Cochaperone that interacts with cpHsc70-1 in chloroplasts.
AT2G41750	(DTWD2A)	0.837208	up	4.24e-17	Involved in posttranscriptional modification of tRNA. Can form acp3U20b on a tRNA expressed in yeast cells. The aspartate and tryptophan residues in the DXTW motif of this protein are required for modification activity. Required for the acp3U20a modification of cytosolic tRNA.
AT1G69890	(DUF569)	2.76697	up	2.25e-84	Encodes a member of a conserved DUF domain family that is induced by NO. Based on mutant phenotype may be involved in NO stress response.
AT1G18100	(E12A11)	4.07136	up	0	Encodes a member of the FT and TFL1 family of phosphatidylethanolamine-binding proteins. It is expressed in seeds and up-regulated in response to ABA. Loss of function mutants show decreased rate of germination in the presence of ABA. ABA dependent regulation is mediated by both ABI3 and ABI5. ABI5 promotes MFT expression, primarily in the radicle-hypocotyl transition zone and ABI3 suppresses it …
AT1G21400	(E1A1)	3.24728	up	2.32e-36	Branched chain alpha-keto acid dehydrogenase E1 alpha.
AT4G14385	(EAF6)	0.586322	up	9.02e-05	Subunit of the NuA4 complex, has an auxiliary role in the Piccolo NuA4 complex. Contribute to de-etiolation, required for maintenance of the green status of plant leaves.
AT5G10120	(EIL4)	0.612866	up	9.51e-157	Ethylene insensitive 3 family protein;(source:Araport11)
AT4G04760	(ESL3.03)	0.991956	up	0.00117203	Early response to dehydration six-like (ESL) family member.
AT1G55290	(F6'H2)	1.24691	up	0.000174991	encodes a protein whose sequence is similar to oxidoreductase, 2OG-Fe(II) oxygenase
AT5G62620	(GALT6)	0.600527	up	1.39e-17	Encodes a Golgi-localized hydroxyproline-O-galactosyltransferase. Mutants display multiple phenotypes including reduced seed coat mucilage and accelerated leaf senescence.
AT2G41640	(GT61)	0.734793	up	1.7e-13	Potential heat-priming associated target of ATAF1.
AT4G01070	(GT72B1)	5.39143	up	9.92e-99	the glycosyltransferase (UGT72B1) is involved in metabolizing xenobiotica (chloroaniline and chlorophenole). Comparison between wild type and knock-out mutant demonstrates the central role of this gene for metabolizing chloroaniline but significantly less for chlorophenole. The glucosyltransferase preferred UDP-xylose over UDP-glucose indicating its (additional) functioning as a xylosyltransferas…
AT3G14130	(HAOX1)	0.74954	up	8.2e-09	Aldolase-type TIM barrel family protein;(source:Araport11)
AT4G37790	(HAT22)	0.712389	up	8.15e-08	Encodes homeobox protein HAT22, member of the HD-Zip II family. The mRNA is cell-to-cell mobile.
AT2G41730	(HRG1)	2.42028	up	1.12e-13	H2O2 response gene, sensor/responder of H2O2, involved in maintaining embryonic root meristem activity. Expression in rosette leaves is activated by high concentration of boron.
AT5G24640	(HRG2)	1.07841	up	0.000692856	H2O2 response gene, sensor/responder of H2O2, involved in maintaining embryonic root meristem activity.
AT5G06410	(HSCB)	0.702022	up	8.46e-05	HscB is a mitochondrial cochaperone involved in [Fe-S] cluster biosynthesis and iron homeostasis.
AT1G54050	(HSP17.4B)	3.26153	up	7.98e-93	HSP20-like chaperones superfamily protein;(source:Araport11)
AT1G59860	(HSP17.6A)	2.15714	up	1.09e-14	HSP20-like chaperones superfamily protein;(source:Araport11)
AT2G29500	(HSP17.6B)	4.31494	up	1.97e-80	HSP20-like chaperones superfamily protein.
AT1G53540	(HSP17.6C)	5.63382	up	5.56e-168	Member of the class I small heat-shock protein (sHSP) family, which accounts for the majority of sHSPs in maturing seeds
AT2G19310	(HSP18.5)	1.34894	up	1.17e-28	HSP20-like chaperones superfamily protein;(source:Araport11)
AT5G51440	(HSP23.5)	2.10778	up	1.05e-75	HSP20-like chaperones superfamily protein;(source:Araport11)
AT1G52560	(HSP26.5)	3.37745	up	2.84e-87	HSP20-like chaperones superfamily protein;(source:Araport11)
AT2G28720	(HTB3)	1.40402	up	1.12e-30	Histone superfamily protein;(source:Araport11)
AT3G09480	(HTB7)	1.04016	up	9.75e-17	Histone superfamily protein;(source:Araport11)
AT1G08170	(HTB8)	4.23466	up	3.11e-127	Histone superfamily protein;(source:Araport11)
AT1G56460	(IES2C)	0.709836	up	5.73e-08	HIT zinc finger and PAPA-1-like domain-containing protein;(source:Araport11)
AT4G30630	(INB2A)	1.03287	up	0.000140428	hypothetical protein;(source:Araport11)
AT1G80920	(J8)	0.882096	up	1.47e-33	A nuclear encoded soluble protein found in the chloroplast stroma. Negatively regulated by light and has rapid turnover in darkness.
AT4G10920	(KELP)	0.624979	up	1.31e-19	Transcriptional co-activator. Forms homodimers or heterodimers with the kiwi protein. Both proteins are involved in gene activation during pathogen defense and plant development.
AT5G56140	(KH29)	1.01815	up	1.57e-28	Member of the K-homologous (KH) family, members have a type of nucleic acid-binding protein containing the KH domain and has been found to affect splicing and transcriptional regulation.
AT3G23670	(KINESIN-12B)	1.2217	up	0.000239343	Microtubule motor kinesin PAKRP1L/Kinesin-12B. Together with PAKRP1/Kinesin-12A, serve as linkers of the plus ends of antiparallel microtubules in the phragmoplast.
AT3G19920	(LDPS)	1.3542	up	0	BTB/POZ domain protein;(source:Araport11)
AT2G18340	(LEA13)	0.76815	up	2.17e-16	Late embryogenesis abundant (LEA) protein involved in drought tolerance and participate in stomatal density.
AT1G09970	(LRR XI-23)	0.893831	up	2.22e-169	RLK7 belongs to a leucine-rich repeat class of receptor-likekinase (LRR-RLKs). It is involved in the control of germination speed and the tolerance to oxidant stress. The mRNA is cell-to-cell mobile.
AT2G41280	(M10)	3.5716	up	0	Encodes a hydrophilic protein similar to Late Embryogenesis Activated (LEA) proteins expressed during embryogenesis, which are thought to be involved in the acquisition of desiccation tolerance.
AT2G41260	(M17)	2.4918	up	0	Late-embryogenesis-abundant gene. Involved in the acquisition of desiccation tolerance during late phase of embryogenesis.
AT1G73480	(MAGL4)	1.22034	up	7.26e-30	alpha/beta-Hydrolases superfamily protein;(source:Araport11)
AT2G39400	(MAGL6)	1.64657	up	1.62e-06	alpha/beta-Hydrolases superfamily protein;(source:Araport11)
AT4G36820	(MCU4)	4.91972	up	1.39e-65	Mitochondrial calcium channel.
AT1G78830	(MNB1)	0.722989	up	4.58e-30	In combination with MYB4, MAN3, and Mannose part of signaling cascade which regulates cadmium tolerance. Mannose is able to bind to the GNA-related domain of MNB1; mannose binding to the GNA-related domain of MNB1 is required for MAN3-mediated Cd tolerance.Involved in Fe deficiency response via modulation of ROS accumulation.
AT3G56350	(MSD2)	3.93672	up	0	Iron/manganese superoxide dismutase family protein;(source:Araport11)
AT5G55850	(NOI)	0.619578	up	1.42e-34	Member of the RIN4-like/NOI family; upregulated after spider mite feeding.
AT5G64850	(NOI6)	0.663977	up	0.00648943	Member of the RIN4-like/NOI family; upregulated after spider mite feeding.
AT5G18310	(NOI8)	0.718545	up	4.91e-07	Member of the RIN4-like/NOI family; upregulated after spider mite feeding.
AT3G14590	(NTMC2T6.2)	1.19407	up	8.19e-35	Ca2+-dependent lipid-binding protein
AT1G74930	(ORA47)	1.57565	up	4.29e-06	encodes a member of the DREB subfamily A-5 of ERF/AP2 transcription factor family. The protein contains one AP2 domain. There are 15 members in this subfamily including RAP2.1, RAP2.9 and RAP2.10. The mRNA is cell-to-cell mobile.
AT3G22640	(PAP85)	4.01138	up	0	cupin family protein;(source:Araport11)
AT1G19610	(PDF1.4)	1.36987	up	3.31e-05	Predicted to encode a PR (pathogenesis-related) protein. Belongs to the plant defensin (PDF) family with the following members: At1g75830/PDF1.1, At5g44420/PDF1.2a, At2g26020/PDF1.2b, At5g44430/PDF1.2c, At2g26010/PDF1.3, At1g19610/PDF1.4, At1g55010/PDF1.5, At2g02120/PDF2.1, At2g02100/PDF2.2, At2g02130/PDF2.3, At1g61070/PDF2.4, At5g63660/PDF2.5, At2g02140/PDF2.6, At5g38330/PDF3.1 and At4g30070/PDF…
AT2G02120	(PDF2.1)	1.42931	up	0	Predicted to encode a PR (pathogenesis-related) protein. Belongs to the plant defensin (PDF) family with the following members: At1g75830/PDF1.1, At5g44420/PDF1.2a, At2g26020/PDF1.2b, At5g44430/PDF1.2c, At2g26010/PDF1.3, At1g19610/PDF1.4, At1g55010/PDF1.5, At2g02120/PDF2.1, At2g02100/PDF2.2, At2g02130/PDF2.3, At1g61070/PDF2.4, At5g63660/PDF2.5, At2g02140/PDF2.6, At5g38330/PDF3.1 and At4g30070/PDF…
AT1G15940	(PDS5E)	0.602191	up	2.23e-19	One of 5 PO76/PDS5 cohesion cofactor orthologs of Arabidopsis.
AT1G76590	(PLATZ2)	1.50689	up	5.18e-73	PLATZ transcription factor family protein;(source:Araport11)
AT4G37070	(PLP1)	1.34177	up	7.48e-05	Patatin-related phospholipase A. Expressed strongly and exclusively in roots. AtplaIVA-null mutants have reduced lateral root development. Phosphorylation by calcium-dependent protein kinases in vitro enhances its activity.
AT3G28210	(PMZ)	0.765788	up	0.00186732	Encodes a putative zinc finger protein (PMZ).
AT5G39580	(PRX62)	0.908546	up	4.06e-50	Class III peroxidase cell wall-targeted protein localized to the micropylar endosperm facing the radicle. Involved in seed germination.
AT5G67340	(PUB2)	0.687672	up	0.00451862	Plant U-box type E3 ubiquitin ligase (PUB).
AT3G06630	(RAF8)	1.20193	up	1.61e-05	protein kinase family protein;(source:Araport11)
AT4G19700	(RING)	0.939792	up	1.5e-29	Encodes BOI (Botrytis Susceptible 1 Interactor). Has E3 ubiquitin ligase activity. Interacts with and ubiquitinates BOS1 (Botrytis Susceptible 1). It prevents caspase activation and attenuates cell death.
AT5G10380	(RING1)	0.957654	up	0.00281552	Encodes a RING finger domain protein with E3 ligase activity that is localized to the lipid rafts of the plasma membrane. Expression is increased in response to fungal pathogen. May be involved in regulation of programmed cell death by facilitating degredation of regulation of PDC activators. The mRNA is cell-to-cell mobile.
AT5G48570	(ROF2)	1.08962	up	1.47e-06	Encodes one of the 36 carboxylate clamp (CC)-tetratricopeptide repeat (TPR) proteins (Prasad 2010, Pubmed ID: 20856808) with potential to interact with Hsp90/Hsp70 as co-chaperones.
AT1G62420	(RXR3)	2.05814	up	2.95e-88	Phosphorus (P) stress-inducible DUF506 gene family member; overexpression represses root hair growth; interacts with calmodulins; influences on root hair [Ca2+]cyt oscillation .
AT1G03760	(SARL)	0.748432	up	1.71e-13	URI analog; prefoldinRPB5 interactor; interacts with prefoldin 2 (PFD2) and PFD6, two &#946;-type PFD members that modulate actin and tubulin patterning in roots.
AT1G18830	(SEC31A)	1.23114	up	0.000338755	Together with SEC31B a component of the coat protein complex II (COPII) which promotes the formation of transport vesicles from the endoplasmic reticulum (ER).
AT1G21410	(SKP2A)	1.0361	up	3.89e-15	AtSKP2;1 is a homolog of human SKP2, the human F-box protein that recruits E2F1. Contains an F-box motif at the N-terminal region and a C-terminal Leu-rich repeat domain. Forms part of an E3-ubiquitin-ligase SCF (Skp1, cullin, F-box) complex and recruits phosphorylated AtE2Fc, a transcriptional factor that might play a role in cell division and during the transition from skotomorphogenesis to pho…
AT1G77000	(SKP2B)	1.30557	up	6.48e-33	AtSKP2;2 is a homolog of human SKP2, the human F-box protein that recruits E2F1. Contains an F-box motif at the N-terminal region and a C-terminal Leu-rich repeat domain. Forms part of an E3-ubiquitin-ligase SCF (Skp1, cullin, F-box) complex and recruits phosphorylated AtE2Fc, a transcriptional factor that might play a role in cell division and during the transition from skotomorphogenesis to pho…
AT5G19400	(SMG7)	0.645085	up	2.45e-23	Encodes SMG7, a protein that possesses an evolutionarily conserved EST1 domain and exhibits strong homology to human SMG6 (EST1A) and SMG7 (EST1C) proteins. SMG7 plays an evolutionarily conserved role in nonsense-mediated RNA decay (NMD). Required for exit from meiosis. Hypomorphic smg7 alleles render mutant plants sterile by causing an unusual cell-cycle arrest in anaphase II that is characteriz…
AT2G41710	(SMOS1)	0.84845	up	2.08e-31	AP2-type transcription factor which defines the specificity for promoter binding and directly activates transcription of a specific set of SIAMESE-RELATED (SMR) family genes, encoding plant-specific inhibitors of cyclin-dependent kinases and thus inhibiting cell cycle progression at G2 and promoting the onset of endoreplication.
AT1G14200	(SNIPER1)	2.06931	up	2.3e-90	E3 ligase involved in the regulation of the homeostasis of sensor NLR immune receptors.
AT2G37970	(SOUL-1)	1.62307	up	7.99e-55	Encodes a cytosolic heme binding protein(cHBP)that can reversibly bind tetrapyrroles including heme, protoporphyrin IX and Mg-protoporphyrin IX dimethyl ester with distinct binding af&#64257;nities.
AT5G08565	(SPT4-1)	0.615727	up	0.00357451	Transcription initiation Spt4-like protein;(source:Araport11)
AT3G17520	(SSLEA)	1.98619	up	0	Late embryogenesis abundant protein (LEA) family protein;(source:Araport11)
AT1G22890	(STMP2)	1.30382	up	7.43e-05	Secreted peptide which functions in plant growth and pathogen defense.
AT1G65510	(STMP7)	2.13962	up	2.88e-11	Secreted peptide which functions in plant growth and pathogen defense.
AT5G65300	(SUPA)	0.625385	up	9.82e-06	Gene of unknown function. Expression is induced by a variety of biotic (P. syringae) and abiotic stresses (salt, ABA,IAA, and more.)Member of a small family that includes AT1G35210, AT1G72240, and AT1G22470.Mutants have no obvious loss of function phenotype but overexpressors are early flowering.
AT5G46230	(SVB3)	1.95428	up	4.64e-31	ABA responsive SVB family gene.
AT4G24130	(SVB5)	0.770954	up	0.000513138	ABA responsive SVB family gene.
AT2G36740	(SWC2)	0.695646	up	6.96e-08	DNA binding protein SWC2;(source:Araport11)
AT1G66770	(SWEET6)	3.53953	up	3.22e-29	Nodulin MtN3 family protein;(source:Araport11)
AT5G40260	(SWEET8)	1.0959	up	0.000585984	Encodes RPG1 (RUPTURED POLLEN GRAIN1), a member of the MtN3/saliva gene family. Crucial for exine pattern formation and cell integrity of microspores.
AT5G54770	(THI1)	0.704776	up	0	Encodes a thiamine biosynthetic gene that has a dual function in thiamine biosynthesis and mitochondrial DNA damage tolerance. It appears to be involved in producing the thiazole portion of thiamine (vitamin B1). A crystal structure of the protein reveals that it forms a 2-ring homo-octamer. The mRNA is cell-to-cell mobile.
AT1G73190	(TIP3;1)	4.77231	up	0	Moves to the Protein Storage Vacuole in a Golgi independent manner
AT4G02890	(UBQ14)	0.912091	up	0	Polyubiquitin gene containing 4 ubiquitin repeats.
AT4G15490	(UGT84A3)	2.23907	up	3.05e-62	Encodes a protein that might have sinapic acid:UDP-glucose glucosyltransferase activity.
AT5G04850	(VPS60.2)	0.630612	up	1.2e-10	SNF7 family protein;(source:Araport11)
AT2G22880	(VQ12)	1.1138	up	0.000956295	VQ motif-containing protein;(source:Araport11)
AT1G62300	(WRKY6)	1.59332	up	3.91e-60	Encodes a transcription factor WRKY6. Regulates Phosphate1 (Pho1) expression in response to low phosphate (Pi) stress.
AT4G27990	(YLMG1-2)	0.649812	up	6.21e-24	One of four Arabidopsis homologs of bacterial ymlg proteins.
AT3G46090	(ZAT7)	1.69176	up	5.15e-07	C2H2 and C2HC zinc fingers superfamily protein;(source:Araport11)
AT1G59590	(ZCF37)	3.52029	up	8.01e-41	ZCF37 mRNA, complete cds The mRNA is cell-to-cell mobile.
AT3G57760	(ZRK6)	1.55086	up	3.49e-07	Protein kinase superfamily protein;(source:Araport11)
AT1G76680	12-OXOPHYTODIENOATE REDUCTASE 1 (OPR1)	1.3188	up	7.41e-22	Encodes a member of an alpha/beta barrel fold family of FMN-containing oxidoreductases. One of the closely related 12-oxophytodienoic acid reductases. This enzyme is not expected to participate in jasmonic acid biosynthesis because during in vitro assays, it shows very little activity with the naturally occurring OPDA isomer. Shows activity towards 2,4,6-trinitrotoluene. Expressed predominately i…
AT5G12020	17.6 KDA CLASS II HEAT SHOCK PROTEIN (HSP17.6II)	6.07445	up	2e-131	17.6 kDa class II heat shock protein;(source:Araport11)
AT1G01480	1-AMINO-CYCLOPROPANE-1-CARBOXYLATE SYNTHASE 2 (ACS2)	4.10993	up	9.28e-45	a member of the 1-aminocyclopropane-1-carboxylate (ACC) synthase (S-adenosyl-L-methionine methylthioadenosine-lyase, EC 4.4.1.14) gene family, isolated from a flower-specific cDNA library. Plays a key role in the establishment of stomatal density and cluster on the leaf epidermis in response to drought.
AT2G22810	1-AMINOCYCLOPROPANE-1-CARBOXYLATE SYNTHASE 4 (ACS4)	3.35088	up	2.46e-25	key regulatory enzyme in the biosynthesis of the plant hormone ethylene. ACS4 is specifically induced by indoleacetic acid (IAA).
AT1G48130	1-CYSTEINE PEROXIREDOXIN 1 (PER1)	3.76315	up	0	encodes a protein similar to the 1-cysteine (1-Cys) peroxiredoxin family of antioxidants. Expression is limited to seed (aleurone and embryo) and is not induced by ABA or drought.
AT1G51680	4-COUMARATE:COA LIGASE 1 (4CL1)	0.948365	up	0.0023013	encodes an isoform of 4-coumarate:CoA ligase (4CL), which is involved in the last step of the general phenylpropanoid pathway. In addition to 4-coumarate, it also converts ferulate. The catalytic efficiency was in the following (descending) order: p-coumaric acid, ferulic acid, caffeic acid and 5-OH-ferulic acid. At4CL1 was unable to use sinapic acid as substrate.
AT2G18250	4-PHOSPHOPANTETHEINE ADENYLYLTRANSFERASE (COAD)	0.681248	up	0.000622503	At2g18250 encodes pantetheine-phosphate adenylyltransferase catalyzing the formation of dephospho-CoA from pantetheine 4'-phosphate. The enzyme is involved in coenzyme A biosynthesis.
AT1G62180	5'ADENYLYLPHOSPHOSULFATE REDUCTASE 2 (APR2)	0.615946	up	5.2e-35	encodes a adenosine 5'-phosphosulfate reductase, involved in sulfate assimilation. Is a major effect locus for natural variation of shoot sulfate content in Arabidopsis.
AT5G48390	A. THALIANA HOMOLOGUE OF YEAST SPO22 (ATSPO22)	0.981574	up	0.00165911	Defective in meiotic chromosome segregation. It is involved in crossover formation and involved in both male and female meiosis.
AT5G40010	AAA-ATPASE 1 (AATP1)	2.5774	up	1.07e-17	Encodes a mitochondrial ATPase involved in seed and silique development.
AT5G67030	ABA DEFICIENT 1 (ABA1)	1.16228	up	4.4e-39	Encodes a single copy zeaxanthin epoxidase gene that functions in first step of the biosynthesis of the abiotic stress hormone abscisic acid (ABA). Mutants in this gene are unable to express female sterility in response to beta-aminobutyric acid, as wild type plants do.
AT5G57050	ABA INSENSITIVE 2 (ABI2)	0.912543	up	6.95e-08	Encodes a protein phosphatase 2C and is involved in ABA signal transduction. Binds fibrillin preprotein in vitro and in vivo.
AT2G36270	ABA INSENSITIVE 5 (ABI5)	0.589207	up	1.65e-41	Encodes a member of the basic leucine zipper transcription factor family, involved in ABA signalling during seed maturation and germination. The Arabidopsis abscisic acid (ABA)-insensitive abi5 mutants have pleiotropic defects in ABA response, including decreased sensitivity to ABA inhibition of germination and altered expression of some ABA-regulated genes. Comparison of seed and ABA-inducible v…
AT1G66600	ABA OVERLY SENSITIVE MUTANT 3 (ABO3)	1.31415	up	0.000133022	A member of WRKY Transcription Factor; Group III. Involved in the regulation of plant responses to ABA and drought stress.
AT5G64750	ABA REPRESSOR1 (ABR1)	2.71687	up	1.88e-230	Encodes a putative transcription factor containing an AP2 domain. Is a member of the ERF (ethylene response factor) subfamily B-4 of ERF/AP2 transcription factor family. Expressed in response to ABA, osmotic stress, sugar stress and drought. Mutants are hypersensitive to these stresses. May be involved in regulation of ABA mediated stress response. The mRNA is cell-to-cell mobile.
AT5G51760	ABA-HYPERSENSITIVE GERMINATION 1 (AHG1)	1.09099	up	6.63e-81	Encodes AHG1 (ABA-hypersensitive germination 1), a putative protein phosphatase 2C (PP2C). Expressed in seeds. AHG1 functions in seed development and germination.
AT5G50360	ABA-INDUCED TRANSCRIPTION REPRESSOR 5 (AITR5)	0.602831	up	8.59e-27	ABA&#8208;induced transcription repressor that acts as feedback regulator in ABA signalling.
AT5G66070	ABA-RELATED RING-TYPE E3 LIGASE (ATARRE)	0.963951	up	0.00213212	E3 ubiquitin ligase that functions in negative regulation of ABA signaling.
AT1G69260	ABI FIVE BINDING PROTEIN (AFP1)	1.11931	up	2.05e-14	ABI five binding protein;(source:Araport11)
AT5G57790	ABORTED GAMETOPHYTE 1 (AOG1)	2.29593	up	1.57e-102	Encodes a nuclear localized protein of unknown function that is involved in pollen and embryo sac development.
AT3G19290	ABRE BINDING FACTOR 4 (ABF4)	0.919169	up	7.38e-07	bZIP transcription factor with specificity for abscisic acid-responsive elements (ABRE). Mediates ABA-dependent stress responses.ABF4 acts through SnRK2 pathway and binds to ABA response elements of the promoters of NYE1 and regulates their expression to promote chlorophyll degradation.
AT1G62380	ACC OXIDASE 2 (ACO2)	1.04118	up	0.000154672	Encodes a protein similar to 1-aminocyclopropane-1-carboxylic oxidase (ACC oxidase). Expression of the AtACO2 transcripts is affected by ethylene.
AT1G76990	ACT DOMAIN REPEAT 3 (ACR3)	0.862309	up	6.52e-45	ACT domain repeat 3;(source:Araport11)
AT2G39570	ACT DOMAIN REPEATS 9 (ACR9)	0.814313	up	3.19e-23	Encodes a ACT domain-containing protein. The ACT domain, named after bacterial aspartate kinase, chorismate mutase and TyrA (prephenate dehydrogenase), is a regulatory domain that serves as an amino acid-binding site in feedback-regulated amino acid metabolic enzymes.
AT2G16700	ACTIN DEPOLYMERIZING FACTOR 5 (ADF5)	0.878874	up	0.000794526	Encodes actin depolymerizing factor 5 (ADF5). Involved in actin cytoskeleton remodeling during a variety of processes including pollen tube growth and stomatal movement.
AT4G27780	ACYL-COA BINDING PROTEIN 2 (ACBP2)	0.657627	up	7.19e-13	Encodes acyl-CoA-binding protein with ankyrin repeats The mRNA is cell-to-cell mobile.
AT4G24230	ACYL-COA-BINDING DOMAIN 3 (ACBP3)	2.00293	up	4.84e-12	acyl-CoA-binding protein ACBP3. Localized extracellularly in transiently expressed tobacco BY-2 cells and onion epidermal cells. Binds arachidonyl-CoA with high affinity. Microarray data shows up-regulation of many biotic- and abiotic-stress-related genes in an ACBP3 OE-1 in comparison to wild type.
AT3G03900	ADENOSINE-5'-PHOSPHOSULFATE (APS) KINASE 3 (APK3)	0.837199	up	0.0018003	Provides activated sulfate for the sulfation of secondary metabolites, including the glucosinolates. Redundant with APK4.
AT4G28390	ADP/ATP CARRIER 3 (AAC3)	1.17079	up	2.66e-38	Encodes a mitochondrial ADP/ATP carrier protein. Shown in heterologous systems to be located in the plasma membrane. Has comparable affinity for ADP and ATP (in E.coli).
AT1G77950	AGAMOUS-LIKE 67 (AGL67)	1.94607	up	9.74e-73	Cooperates with the histone mark reader EBS to modulate seed germination under high temperature.
AT3G12690	AGC KINASE 1.5 (AGC1.5)	1.27388	up	1.55e-06	Encodes a putative serine/threonine kinase It is expressed specifically in pollen and appears to function redundantly with AGC1.7 to regulate polarized growth of pollen tubes.
AT2G13360	ALANINE:GLYOXYLATE AMINOTRANSFERASE (AGT)	0.754753	up	5.45e-09	Encodes a peroxisomal photorespiratory enzyme that catalyzes transamination reactions with multiple substrates. It is involved in photorespiration.
AT1G70580	ALANINE-2-OXOGLUTARATE AMINOTRANSFERASE 2 (AOAT2)	1.32428	up	5.68e-35	Encodes a protein with glyoxylate aminotransferase activity. It can act on a number of different small substrates and amino acids in vitro.
AT1G23800	ALDEHYDE DEHYDROGENASE 2B7 (ALDH2B7)	1.00191	up	0.00534245	Encodes a mitochondrial aldehyde dehydrogenase; nuclear gene for mitochondrial product.
AT1G54100	ALDEHYDE DEHYDROGENASE 7B4 (ALDH7B4)	0.883754	up	4.37e-114	Aldehyde dehydrogenase
AT5G20960	ALDEHYDE OXIDASE 1 (AO1)	1.9582	up	0	Encodes aldehyde oxidase AA01.
AT2G37760	ALDO-KETO REDUCTASE FAMILY 4 MEMBER C8 (AKR4C8)	1.18492	up	2.21e-29	Encodes an NADPH-dependent aldo-keto reductase that can act on a wide variety of substrates in vitro including aliphatic and aromatic aldehydes and steroids. Transcript levels for this gene are up-regulated in response to cold, salt, and drought stress.
AT5G16970	ALKENAL REDUCTASE (AER)	0.879818	up	6.93e-122	encodes a 2-alkenal reductase (EC 1.3.1.74), plays a key role in the detoxification of reactive carbonyls
AT5G42650	ALLENE OXIDE SYNTHASE (AOS)	0.843534	up	8.46e-06	Encodes a member of the cytochrome p450 CYP74 gene family that functions as an allene oxide synthase. This enzyme catalyzes dehydration of the hydroperoxide to an unstable allene oxide in the JA biosynthetic pathway. It shows a dual catalytic activity, the major one being a 13-AOS but also expressing a 9-AOS activity. CFA-Leu, CFA-Val, CFA-Met and CFA-Ala can induce the expression of AOS.
AT2G25940	ALPHA-VACUOLAR PROCESSING ENZYME (ALPHA-VPE)	1.07417	up	0.00187335	Encodes a vacuolar processing enzyme belonging to a novel group of cysteine proteinases that is expressed in vegetative organs and is upregulated in association with various types of cell death and under stressed conditions.
AT2G24100	ALTERED SEED GERMINATION 1 (ASG1)	0.961354	up	1.46e-34	ATP-dependent DNA helicase;(source:Araport11)
AT1G01520	ALTERED SEED GERMINATION 4 (ASG4)	1.66551	up	3.88e-13	RVE3 is one of eleven homologous MYB-like transcription factors in Arabidopsis and a member of the RVE8 clade. Plays a minor role in clock regulation.
AT1G07180	ALTERNATIVE NAD(P)H DEHYDROGENASE 1 (NDA1)	1.76835	up	3.96e-27	Internal NAD(P)H dehydrogenase in mitochondria. The predicted protein sequence has high homology with other designated NAD(P)H DHs from microorganisms; the capacity for matrix NAD(P)H oxidation via the rotenone-insensitive pathway is significantly reduced in the Atndi1 mutant plant line; the in vitro translation product of AtNDI1 is imported into isolated mitochondria and located on the inside of…
AT3G22370	ALTERNATIVE OXIDASE 1A (AOX1A)	3.55537	up	2.44e-36	Encodes AOX1a, an isoform of alternative oxidase that is expressed in rosettes, flowers, and root. The alternative oxidase of plant mitochondria transfers electrons from the ubiquinone pool to oxygen without energy conservations. It is regulated through transcriptional control and by pyruvate. Plays a role in shoot acclimation to low temperature. Also is capable of ameliorating reactive oxygen sp…
AT5G64210	ALTERNATIVE OXIDASE 2 (AOX2)	1.04085	up	6.93e-18	encodes an isoform of alternative oxidase, which is expressed in rosettes, stems, and roots. Transcript accumulates in dry seeds and decreased upon germination and is not affected by actinomycin A. Protein is localized to mitochondria.
AT2G37330	ALUMINUM SENSITIVE 3 (ALS3)	1.49097	up	3.7e-06	Encodes an ABC transporter-like protein, without an ATPase domain, required for aluminum (Al) resistance/tolerance and may function to redistribute accumulated Al away from sensitive tissues in order to protect the growing root from the toxic effects of Al.
AT1G77380	AMINO ACID PERMEASE 3 (AAP3)	0.966248	up	0.00189477	Amino acid permease which transports basic amino acids.
AT5G59700	ANJEA (ANJ)	0.933998	up	4.28e-23	CrRLK1L-type receptor kinase that functions along with HERK1 as the female (embryo sac) determinant of pollen tube guidance.
AT1G35720	ANNEXIN 1 (ANNAT1)	1.55376	up	5.8e-84	Encodes a member of the annexin gene family, a diverse, multigene family of calcium-dependent, membrane-binding proteins. The protein was determined to have peroxidase activity. This activity is thought to be dependent on the presence of post-translational modifications (most likely phosphorylation). The protein was shown to be present as a mixture of monomer and homodimer. The homodimerization s…
AT5G06750	ARABIDOPSIS PP2C CLADE D 8 (APD8)	0.786864	up	5.59e-07	Protein phosphatase 2C family protein;(source:Araport11)
AT2G27940	ARABIDOPSIS T??XICOS EN LEVADURA 57 (ATL57)	2.64224	up	4.74e-26	RING/U-box superfamily protein;(source:Araport11)
AT5G47610	ARABIDOPSIS T??XICOS EN LEVADURA 79 (ATL79)	1.87102	up	1.56e-14	RING/U-box superfamily protein;(source:Araport11)
AT4G33565	ARABIDOPSIS T??XICOS EN LEVADURA 83 (ATL83)	0.800665	up	0.00176372	RING/U-box superfamily protein;(source:Araport11)
AT5G53110	ARABIDOPSIS T??XICOS EN LEVADURA 96 (ATL96)	0.865936	up	0.00355829	RING/U-box superfamily protein;(source:Araport11)
AT1G17860	ARABIDOPSIS THALIANA KUNITZ TRYPSIN INHIBITOR 5 (ATKTI5)	2.96746	up	8.32e-61	Member of Kunitz trypsin inhibitor (KTI) family involved in plant defense response against spider mites.
AT2G42000	ARABIDOPSIS THALIANA METALLOTHIONEIN 4A (ATMT4A)	4.60657	up	0	AtMT4a is a member of Type 4 metallothionein (MT) genes. It is involved in the early develoment of the embryo and in the accumulation of metal ions especially Zn in the seeds.
AT2G23240	ARABIDOPSIS THALIANA METALLOTHIONEIN 4B (ATMT4B)	4.06079	up	0	AtMT4b is a member of Type 4 metallothionein (MT) genes. It is involved in the early develoment of the embryo and in the accumulation of metal ions especially Zn in the seeds.
AT5G55240	ARABIDOPSIS THALIANA PEROXYGENASE 2 (ATPXG2)	3.31775	up	0	Catalyze hydroperoxide-dependent mono-oxygenation reactions. Require calcium for peroxygenase activity. Probably deeply buried in lipid droplets or microsomes.
AT1G22500	ARABIDOPSIS TOXICOS EN LEVADURA 15 (ATL15)	2.5155	up	1.02e-221	Gene encodes a putative C3HC4-type RING zinc finger factor. it is induced in response to light and ascorbate stimulus.
AT3G16720	ARABIDOPSIS TOXICOS EN LEVADURA 2 (ATL2)	1.03822	up	3.72e-12	RING-H2 protein induced after exposure to chitin or inactivated crude cellulase preparations. The mRNA is cell-to-cell mobile.
AT1G74410	ARABIDOPSIS TOXICOS EN LEVADURA 24 (ATL24)	0.829819	up	6.47e-06	RING/U-box superfamily protein;(source:Araport11)
AT2G35420	ARABIDOPSIS TOXICOS EN LEVADURA 28 (ATL28)	1.48453	up	9.38e-06	RING/U-box superfamily protein;(source:Araport11)
AT4G10150	ARABIDOPSIS TOXICOS EN LEVADURA 7 (ATL07)	1.17967	up	2.1e-05	RING/U-box superfamily protein;(source:Araport11)
AT2G35000	ARABIDOPSIS TOXICOS EN LEVADURA 9 (ATL9)	0.873665	up	0.00975128	ATL9 is an E3 ligase-like protein that is induced by chitin oligomers and contributes to fungal resistance.It differs from other members of the ATL family in that it has a PEST domain. It is a short lived protein that is subject to proteosome mediated degradation. It is expressed in many aerial tissues in a pattern that varies with developmental stage.
AT5G64310	ARABINOGALACTAN PROTEIN 1 (AGP1)	0.922262	up	3.14e-48	Encodes arabinogalactan-protein (AGP1). The mRNA is cell-to-cell mobile.
AT4G09030	ARABINOGALACTAN PROTEIN 10 (AGP10)	0.668871	up	8.79e-166	Encodes arabinogalactan protein (AGP10). The mRNA is cell-to-cell mobile.
AT3G01700	ARABINOGALACTAN PROTEIN 11 (AGP11)	1.06565	up	0.0003118	Encodes an arabinogalactan protein that is expressed in pollen, pollen sac and pollen tube. Loss of AGP11 function results in decreased fertility due to defects in pollen tube growth.
AT2G22470	ARABINOGALACTAN PROTEIN 2 (AGP2)	2.006	up	2.46e-22	Encodes arabinogalactan-protein (AGP2).
AT5G14380	ARABINOGALACTAN PROTEIN 6 (AGP6)	1.45196	up	3.11e-05	Encodes an arabinogalactan protein that is expressed in pollen, pollen sac and pollen tube. Loss of AGP6 function results in decreased fertility due to defects in pollen tube growth.
AT5G65390	ARABINOGALACTAN PROTEIN 7 (AGP7)	1.1918	up	9.1e-155	arabinogalactan protein 7;(source:Araport11)
AT2G27880	ARGONAUTE 5 (AGO5)	1.00965	up	0.00393245	AGO5.Required for antiviral RNA silencing.Confers resistance to Potato virus X.
AT5G63760	ARIADNE 15 (ARI15)	0.690917	up	3.31e-13	RING/U-box superfamily protein;(source:Araport11)
AT5G42050	ASPARAGINE-RICH PROTEIN (NRP)	1.08346	up	5.95e-87	Stress responsive asparagine-rich protein. Binds to PevD (Verticillium dahliae ) fungal effector protein. NRP interacts with CRY2, leading to increased cytoplasmic accumulation of CRY2 in a blue light-independent manner (PMID:28633330).NRP also binds FyPP3 and recruits it to endosomes and thus targets it for degradation.Under ER stress NRP1 is activated by bZIP60 and inhibits cell death.
AT4G22770	AT-HOOK MOTIF NUCLEAR LOCALIZED PROTEIN 2 (AHL2)	0.616701	up	1.57e-05	AT hook motif DNA-binding family protein;(source:Araport11)
AT3G62690	ATL5 (ATL5)	0.869948	up	3.05e-05	Encodes a RING-H2 zinc finger protein related to ATL2. The ATL gene family is represented by fifteen sequences that contain, in addition to the RING, a transmembrane domain which is located in most of them towards the N-terminal end.
AT1G02520	ATP-BINDING CASSETTE B11 (ABCB11)	2.51074	up	3.12e-21	Encodes an ATP-binding cassette (ABC) transporter. Expressed in the vascular tissue of primary stem. The mRNA is cell-to-cell mobile.
AT3G62700	ATP-BINDING CASSETTE C14 (ABCC14)	0.652703	up	1.17e-85	member of MRP subfamily
AT3G60970	ATP-BINDING CASSETTE C15 (ABCC15)	2.02797	up	2.44e-09	member of MRP subfamily
AT3G13080	ATP-BINDING CASSETTE C3 (ABCC3)	1.14872	up	1.01e-183	encodes an ATP-dependent MRP-like ABC transporter able to transport glutathione-conjugates as well as chlorophyll catabolites. The expression of this gene is upregulated by herbicide safeners such as benoxacor and fenclorim.
AT3G60160	ATP-BINDING CASSETTE C9 (ABCC9)	1.61677	up	1.25e-13	member of MRP subfamily
AT5G09930	ATP-BINDING CASSETTE F2 (ABCF2)	0.773281	up	0.00903013	ABCF2 is one of five members of the ABCF gene family in Arabidopsis, which are homologs of the yeast ABCF protein, GCN20.
AT1G53270	ATP-BINDING CASSETTE G10 (ABCG10)	1.03373	up	0.00271	ABC-2 type transporter family protein;(source:Araport11)
AT2G29940	ATP-BINDING CASSETTE G31 (ABCG31)	4.8677	up	1.62e-66	pleiotropic drug resistance 3;(source:Araport11)
AT5G13580	ATP-BINDING CASSETTE G6 (ABCG6)	1.04231	up	0.00166217	Belongs to a clade of five Arabidopsis thaliana ABCG half-transporters that are required for synthesis of an effective suberin barrier in roots and seed coats (ABCG2, ABCG6, and ABCG20) and for synthesis of an intact pollen wall (ABCG1 and ABCG16). Phloem-expressed and plasma membrane-localized jasmonate transporter which together with JAT4 and GLR3.3 involved in regulating long-distance transloc…
AT1G08570	ATYPICAL CYS HIS RICH THIOREDOXIN 4 (ACHT4)	0.741562	up	3.21e-32	Encodes a member of the thioredoxin family protein. Located in the chloroplast. Shows high activity towards the chloroplast 2-Cys peroxiredoxin A, and poor activity towards the chloroplast NADP-malate dehydrogenase. The mRNA is cell-to-cell mobile.
AT3G63380	AUTO-INHIBITED CA2+ ATPASE 12 (ACA12)	3.59644	up	3.75e-34	ATPase E1-E2 type family protein / haloacid dehalogenase-like hydrolase family protein;(source:Araport11)
AT3G22910	AUTO-INHIBITED CA2+ ATPASE 13 (ACA13)	5.58006	up	5.29e-116	ATPase E1-E2 type family protein / haloacid dehalogenase-like hydrolase family protein;(source:Araport11)
AT3G06420	AUTOPHAGY 8H (ATG8H)	1.63267	up	3.17e-11	Autophagy protein.
AT4G30080	AUXIN RESPONSE FACTOR 16 (ARF16)	0.656131	up	2.56e-11	Involved in root cap cell differentiation. Gene expression is regulated by mir160.Located in the nucleus.
AT5G39720	AVIRULENCE INDUCED GENE 2 LIKE PROTEIN (AIG2L)	3.628	up	5.46e-38	avirulence induced protein 2 like protein;(source:Araport11)
AT5G48380	BAK1-INTERACTING RECEPTOR-LIKE KINASE 1 (BIR1)	0.613461	up	1.32e-30	Encodes a BAK1-interacting receptor-like kinase named BIR1. Negatively regulates multiple plant resistance signaling pathways, one of which is the SOBIR1(AT2G31880)-dependent pathway.
AT4G17840	BALANCE OF CHLOROPHYLL METABOLISM 2 (BCM2)	1.88781	up	1.18e-34	CAAX protease self-immunity protein;(source:Araport11)
AT3G45260	BALDIBIS (BIB)	1.01158	up	0.00445193	BIB is a member of the BIRD family of zinc finger proteins that includes JKD. BIB functions redundantly with JKD to retain SHR in the nucleus and thereby restrict SHR movement in root tissues.
AT2G31210	BASIC HELIX LOOP HELIX PROTEIN 91 (BHLH091)	1.38294	up	3.72e-05	Encodes a bHLH transcription factor that together with bHLH089 and bHLH010 is important for the normal transcriptome of the developing Arabidopsis anther, possibly by forming a feed-forward loop with DYT1.
AT2G35550	BASIC PENTACYSTEINE 7 (BPC7)	0.927484	up	2.84e-10	basic pentacysteine 7;(source:Araport11)
AT1G42990	BASIC REGION/LEUCINE ZIPPER MOTIF 60 (BZIP60)	0.666036	up	3.99e-30	bZIP60 consists of a bZIP DNA binding domain followed by a putative transmembrane domain. bZIP60 mRNA is upregulated by the addition of ER stress inducers, tunicamycin (inhibitor of N-linked glycosylation), DTT (inhibitor of disulfide bond formation) and azetin-2-carboxylate (proline analog perturbing protein structure). Upon ER stress, bZIP60 mRNA is spliced by IRE1A and IRE1B to produce bZIP60-…
AT2G47890	B-BOX PROTEIN 11 (BBX11)	1.63303	up	1.84e-106	Acts as a positive regulator of red light signaling; overexpression causes markedly shortened hypocotyls under various light states. Binds to the HY5 promoter to activate its transcription, while both BBX21 and HY5 associate with its promoter to positively regulate its expression. T
AT3G10815	BCA2A ZINC FINGER ATL 3 (BTL03)	0.854295	up	0.00477728	RING/U-box superfamily protein;(source:Araport11)
AT1G55530	BCA2A ZINC FINGER ATL 6 (BTL06)	0.909669	up	1.55e-49	RING/U-box superfamily protein;(source:Araport11)
AT3G13430	BCA2A ZINC FINGER ATL 7 (BTL07)	0.59157	up	0.00181915	RING/U-box superfamily protein;(source:Araport11)
AT5G62100	BCL-2-ASSOCIATED ATHANOGENE 2 (BAG2)	1.70983	up	6.35e-07	A member of Arabidopsis BAG (Bcl-2-associated athanogene) proteins, plant homologs of mammalian regulators of apoptosis. Plant BAG proteins are multi-functional and remarkably similar to their animal counterparts, as they regulate apoptotic-like processes ranging from pathogen attack, to abiotic stress, to plant development.
AT2G46240	BCL-2-ASSOCIATED ATHANOGENE 6 (BAG6)	3.31023	up	4.69e-166	A member of Arabidopsis BAG (Bcl-2-associated athanogene) proteins, plant homologs of mammalian regulators of apoptosis. Expression of BAG6 in leaves was strongly induced by heat stress. Knockout mutants exhibited enhanced susceptibility to fungal pathogen Botrytis cinerea. Plant BAG proteins are multi-functional and remarkably similar to their animal counterparts, as they regulate apoptotic-like…
AT1G02850	BETA GLUCOSIDASE 11 (BGLU11)	1.37141	up	0	beta glucosidase 11;(source:Araport11)
AT3G21370	BETA GLUCOSIDASE 19 (BGLU19)	2.84158	up	0	beta glucosidase 19;(source:Araport11)
AT3G03640	BETA GLUCOSIDASE 25 (BGLU25)	1.05145	up	3.29e-53	Encodes beta-glucosidase (GLUC).
AT1G62710	BETA VACUOLAR PROCESSING ENZYME (BETA-VPE)	0.6389	up	3.95e-178	Encodes a vacuolar processing enzyme belonging to a novel group of cysteine proteases that is expressed specifically in seeds and is essential for the proper processing of storage proteins.
AT5G52570	BETA-CAROTENE HYDROXYLASE 2 (BETA-OHASE 2)	3.01398	up	4.49e-40	Converts &#946;-carotene to zeaxanthin via cryptoxanthin.
AT1G17810	BETA-TONOPLAST INTRINSIC PROTEIN (BETA-TIP)	4.94696	up	0	beta-tonoplast intrinsic protein (beta-TIP) mRNA, complete
AT1G09080	BINDING PROTEIN 3 (BIP3)	3.9382	up	2.29e-49	Member of the HSP70 family of heat shock proteins. Induced by stress and unfolded protein response. A target of several bZIP proteins.
AT4G18950	BLUE LIGHT-DEPENDENT H+-ATPASE PHOSPHORYLATION (BHP)	0.993789	up	5.3e-11	BHP1 is a Raf-like protein kinase involved in mediating blue light dependent stomatal opening.
AT5G20230	BLUE-COPPER-BINDING PROTEIN (BCB)	0.984775	up	0.000435558	Encodes a Al-stress-induced gene. Along with TCF, it promotes lignin biosynthesis in response to cold stress. The mRNA is cell-to-cell mobile.
AT3G52740	BLUE-LIGHT INHIBITOR OF CRYPTOCHROMES 1 (BIC1)	1.53947	up	9.23e-06	Plant specific protein.BIC1 and BIC2 inhibit cryptochrome function by blocking blue light-dependent cryptochrome dimerization.Light activated transcription of BICs is mediated by cryptochromes.
AT3G61190	BON ASSOCIATION PROTEIN 1 (BAP1)	0.9011	up	0.000192487	Encodes a protein with a C2 domain that binds to BON1 in yeast two hybrid analyses. Its ability to bind to phospholipids is enhanced by calcium ions. Involved in maintaining cell homeostasis.
AT1G10070	BRANCHED-CHAIN AMINO ACID TRANSAMINASE 2 (BCAT-2)	2.77304	up	1.71e-19	Encodes a chloroplast branched-chain amino acid aminotransferase. Complements the yeast leu/iso-leu/val auxotrophy mutant. Involved in cell wall development.
AT3G13380	BRI1-LIKE 3 (BRL3)	0.90329	up	3.19e-25	Similar to BRI, brassinosteroid receptor protein.
AT3G48360	BTB AND TAZ DOMAIN PROTEIN 2 (bt2)	1.97227	up	1.14e-43	Encodes a protein (BT2) that is an essential component of the TAC1-mediated telomerase activation pathway. Acts redundantly with BT3 and BT1 during female gametophyte development and with BT3 during male gametophyte development. BT2 also mediates multiple responses to nutrients, stresses, and hormones.
AT5G67480	BTB AND TAZ DOMAIN PROTEIN 4 (BT4)	1.64136	up	3.51e-207	BTB and TAZ domain protein. Located in cytoplasm and expressed in fruit, flower and leaves.
AT4G37610	BTB AND TAZ DOMAIN PROTEIN 5 (bt5)	2.80447	up	1.06e-19	BTB and TAZ domain protein. Located in cytoplasm and expressed in fruit, flower and leaves.
AT1G18740	BYPASS1-LIKE (B1L)	0.842035	up	1.5e-09	DUF793 domain containing protein. Expression is induced by cold. Loss of function mutations are more sensitive to freezing and have reduced levels of CBFs. May act by preventing degradation of CBFs.
AT1G70790	C2-DOMAIN ABA-RELATED 9 (CAR9)	0.931143	up	0.00309337	C2-domain ABA-related (CAR) protein, involved in the recruitment of ABA receptors to the plasma membrane to facilitate ABA signaling. Its stability and dynamic localization is regulated by LOT1.
AT1G70810	C2-DOMAIN ABA-RELATED7 (CAR7)	1.75573	up	8.93e-24	Calcium-dependent lipid-binding (CaLB domain) family protein;(source:Araport11)
AT5G49480	CA2+-BINDING PROTEIN 1 (CP1)	1.49879	up	2.49e-73	AtCP1 encodes a novel Ca2+-binding protein, which shares sequence similarities with calmodulins. The expression of AtCP1 is induced by NaCl. The mRNA is cell-to-cell mobile.
AT1G74740	CALCIUM-DEPENDENT PROTEIN KINASE 30 (CPK30)	0.902436	up	6.61e-08	member of Calcium Dependent Protein Kinase; interferes with root growth and endomembrane trafficking.
AT2G41010	CALMODULIN (CAM)-BINDING PROTEIN OF 25 KDA (CAMBP25)	1.88656	up	1.68e-26	Encodes a novel calmodulin binding protein whose gene expression is induced by dehydration and ionic (salt) and non-ionic (mannitol) osmotic stress. Lines over-expressing this gene are more sensitive and anti-sense lines are more tolerant to osmotic stress, suggesting this gene may be a negative regulator of response to osmotic stress.
AT1G66410	CALMODULIN 4 (CAM4)	0.69269	up	8.4e-90	encodes a calmodulin
AT3G51920	CALMODULIN 9 (CAM9)	0.874467	up	0.00680469	encodes a divergent member of calmodulin, which is an EF-hand family of Ca2+-binding proteins. This gene is expressed in leaves, flowers and siliques. The gene functionally complements yeast calmodulin 1 (CAM1) but only when selected against the plasmid harboring wild-type yeast sequences. Also the protein does not form formed a complex with a basic amphiphilic helical peptide in the presence of …
AT5G42380	CALMODULIN LIKE 37 (CML37)	1.61054	up	3.34e-06	Stress induced calmodulin like gene.
AT5G27420	CARBON/NITROGEN INSENSITIVE 1 (CNI1)	1.8897	up	4.49e-10	Encodes CNI1 (Carbon/Nitrogen Insensitive1) (also named as ATL31), a RING type ubiquitin ligase that functions in the Carbon/Nitrogen response for growth phase transition in Arabidopsis seedlings. The mRNA is cell-to-cell mobile.
AT2G25140	CASEIN LYTIC PROTEINASE B4 (CLPB4)	0.598788	up	5.31e-17	Encodes ClpB4, which belongs to the Casein lytic proteinase/heat shock protein 100 (Clp/Hsp100) family. Targeted to the mitochondrion, also referred to as ClpB-m. Transcripts of ClpB4 accumulate dramatically at high temperatures, suggesting that it may be involved in response to heat stress.
AT4G15610	CASP-LIKE PROTEIN 1D1 (CASPL1D1)	0.913826	up	0.00542164	Uncharacterized protein family (UPF0497);(source:Araport11)
AT4G15630	CASP-LIKE PROTEIN 1E1 (CASPL1E1)	1.25564	up	9.88e-46	Uncharacterized protein family (UPF0497);(source:Araport11)
AT4G15620	CASP-LIKE PROTEIN 1E2 (CASPL1E2)	3.47334	up	2.47e-46	Uncharacterized protein family (UPF0497);(source:Araport11)
AT5G17850	CATION/CA2+EXCHANGER2 (CCX2)	0.604684	up	4.3e-05	CCX2 is a putative cation/Ca2+ exchange protein. It is located in the endoplasmic reticulum. It plays a role in salt induced calcium signaling. Loss of function results in decreased cytosolic and increased ER Ca2+ concentrations.
AT5G41610	CATION/H+ EXCHANGER 18 (CHX18)	0.995643	up	2.41e-25	member of Putative Na+/H+ antiporter family
AT5G01680	CATION/H+ EXCHANGER 26 (CHX26)	2.46932	up	1.43e-13	member of Putative Na+/H+ antiporter family
AT2G38490	CBL-INTERACTING PROTEIN KINASE 22 (CIPK22)	1.4717	up	1.45e-05	member of AtCIPKs
AT2G26980	CBL-INTERACTING PROTEIN KINASE 3 (CIPK3)	0.658931	up	8.02e-25	encodes a serine-threonine protein kinase whose expression increases in response to abscisic acid, cold, drought, high salt, and wounding conditions. The gene is expressed in developing seeds and seedlings. Lines carrying a T-DNA insertions have reduced germination efficiency and expression of cold, high-salt, and abscisic acid marker genes are altered, but not drought-response markers.
AT1G01140	CBL-INTERACTING PROTEIN KINASE 9 (CIPK9)	0.710177	up	1.5e-09	Encodes a CBL-interacting protein kinase with similarity to SOS2
AT1G80090	CBS DOMAIN CONTAINING PROTEIN 4 (CBSX4)	1.58344	up	6.91e-34	Cystathionine beta-synthase (CBS) family protein;(source:Araport11)
AT4G27460	CBS DOMAIN CONTAINING PROTEIN 5 (CBSX5)	1.61351	up	1.48e-44	Cystathionine beta-synthase (CBS) family protein;(source:Araport11)
AT1G65320	CBS DOMAIN CONTAINING PROTEIN 6 (CBSX6)	0.863713	up	3.53e-11	Cystathionine beta-synthase (CBS) family protein;(source:Araport11)
AT2G33590	CCR(CINNAMOYL COA:NADP OXIDOREDUCTASE)-LIKE 1 (CRL1)	1.89804	up	1.03e-218	Encodes a protein with homology to members of the dihydroflavonol-4-reductase (DFR) superfamily. The expression pattern of AtCRL1 indicates that CRL1 has a role in embryogenesis and seed germination. AtCRL1 is induced by ABA, drought and heat, and is highly expressed in seeds. The mRNA is cell-to-cell mobile.
AT5G22250	CCR4- ASSOCIATED FACTOR 1B (CAF1b)	0.687429	up	0.00196406	Encodes one of the homologs of the yeast CCR4-associated factor 1: AT3G44260 (CAF1a), AT5G22250 (CAF1b). Has mRNA deadenylation activity. Also plays a role in plant defense responses.
AT1G61470	CCR4-ASSOCIATED FACTOR 1E (CAF1E)	1.35027	up	7.14e-06	Deadenylase.
AT3G26740	CCR-LIKE (CCL)	1.12352	up	1.26e-05	transcripts are differentially regulated at the level of mRNA stability at different times of day controlled by the circadian clock. mRNAs are targets of the mRNA degradation pathway mediated by the downstream (DST) instability determinant.
AT4G24000	CELLULOSE SYNTHASE LIKE G2 (CSLG2)	1.98838	up	4.4e-09	encodes a protein similar to cellulose synthase
AT2G43570	CHITINASE, PUTATIVE (CHI)	1.89162	up	2.16e-11	Putative basic chitinase.
AT5G43860	CHLOROPHYLLASE 2 (CLH2)	0.606966	up	0.00263272	Encodes a chlorophyllase, the first enzyme in chlorophyll degradation. It catalyzes the hydrolysis of the ester bond to chlorophyllide and phytol. AtCLH2 has a typical signal sequence for the chloroplast. Gene expression does not respond to methyljasmonate, a known promoter of senescence and chlorophyll degradation.
AT1G54870	CHLOROPLAST ALDEHYDE REDUCTASE (CHLADR)	4.78887	up	0	ChlADR is an aldehyde reductase that catalyzes the reduction of the aldehyde carbonyl groups on saturated and alpha,beta-unsaturated aldehydes with more than 5 carbons in vitro. The N-terminal region of this protein directs GFP to the chloroplast where where ChlADR likely helps to maintain the photosynthetic process by detoxifying reactive carbonyls formed during lipid peroxidation. In addition, …
AT3G04000	CHLOROPLAST ALDEHYDE REDUCTASE (CHLADR)	2.31203	up	1.25e-14	ChlADR is an aldehyde reductase that catalyzes the reduction of the aldehyde carbonyl groups on saturated and alpha,beta-unsaturated aldehydes with more than 5 carbons in vitro. The N-terminal region of this protein directs GFP to the chloroplast where where ChlADR likely helps to maintain the photosynthetic process by detoxifying reactive carbonyls formed during lipid peroxidation. In addition, …
AT4G13010	CHLOROPLAST ENVELOPE QUINONE OXIDOREDUCTASE HOMOLOG (CEQORH)	0.915288	up	1.03e-55	Oxidoreductase, zinc-binding dehydrogenase family protein;(source:Araport11)
AT2G25625	CHLOROPLAST VESICULATION (CV)	2.14922	up	2.25e-10	Histone deacetylase-like protein;(source:Araport11). Induced by senescence and abiotic stresses.
AT2G37770	CHLOROPLASTIC ALDO-KETO REDUCTASE (ChlAKR)	2.03999	up	4.25e-13	Encodes an NADPH-dependent aldo-keto reductase that can act on a wide variety of substrates in vitro including saturated and unsaturated aldehydes, steroids, and sugars. GFP-tagged AKR4C9 localizes to the chloroplast where it may play a role in detoxifying reactive carbonyl compounds that threaten to impair the photosynthetic process. Transcript levels for this gene are up-regulated in response t…
AT1G76080	CHLOROPLASTIC DROUGHT-INDUCED STRESS PROTEIN OF 32 KD (CDSP32)	1.41814	up	6.41e-06	Encodes a thioredoxin like protein. Localizes to the chloroplast and is redistributed to the chloroplast envelope under heat stress. It is involved in non host resistance and thermotolerance.
AT1G71697	CHOLINE KINASE 1 (CK1)	1.15112	up	4.29e-07	Encodes choline kinase. mRNA levels are increased in response to wounding. The mRNA is cell-to-cell mobile.
AT1G72680	CINNAMYL-ALCOHOL DEHYDROGENASE (CAD1)	1.49577	up	7.25e-110	Similar to cinnamyl-alcohol dehydrogenases but catalytic activity is low.
AT2G46830	CIRCADIAN CLOCK ASSOCIATED 1 (CCA1)	0.598979	up	3.03e-05	Encodes a transcriptional repressor that performs overlapping functions with LHY in a regulatory feedback loop that is closely associated with the circadian oscillator of Arabidopsis. Binds to the evening element in the promoter of TOC1 and represses TOC1 transcription. CCA1 and LHY colocalize in the nucleus and form heterodimers in vivo. CCA1 and LHY function synergistically in regulating circad…
AT4G19810	CLASS V CHITINASE (ChiC)	1.70071	up	1.28e-15	ChiC encodes a Class V chitinase that is a part of glycoside hydrolase family 18 based on CAZy groupings. It appears to primarily act as an exochitinase in vitro where it predominantly cleaves a chitobiose (GlcNAc)2 residue from the non-reducing end of a chitin oligosaccharide. However, it shows some minor endochitinase activity in vitro, as well. A putative 24 amino-acid signal peptide may direc…
AT3G51890	CLATHRIN LIGHT CHAIN 3 (CLC3)	1.50837	up	1.13e-26	Clathrin light chain protein;(source:Araport11)
AT4G38060	CLAVATA COMPLEX INTERACTOR 2 (CCI2)	1.05427	up	0.002578	hypothetical protein;(source:Araport11)
AT2G31955	COFACTOR OF NITRATE REDUCTASE AND XANTHINE DEHYDROGENASE 2 (CNX2)	0.636924	up	1.75e-08	COFACTOR OF NITRATE REDUCTASE AND XANTHINE DEHYDROGENASE 2. Encodes a protein involved in molybdenum cofactor biosynthesis. Homologous to E.coli moaA. Expression is abundant in all tissues examined, particularly in roots. Appears to have targeting signals for chloroplast or mitochondria.
AT5G42900	COLD REGULATED GENE 27 (COR27)	1.33804	up	7.82e-07	Acts with COR28 as a key regulator in the COP1-HY5 regulatory hub by regulating HY5 activity to ensure proper skotomorphogenic growth in the dark and photomorphogenic development in the light.
AT4G33980	COLD-REGULATED GENE 28 (COR28)	2.07303	up	1.22e-18	Acts with COR27 as a key regulator in the COP1-HY5 regulatory hub by regulating HY5 activity to ensure proper skotomorphogenic growth in the dark and photomorphogenic development in the light.
AT2G31280	CONSERVED PEPTIDE UPSTREAM OPEN READING FRAME 7 (CPuORF7)	0.654045	up	0.000830358	Encodes a LHW-like protein with 80% amino acid identity to LHW.
AT3G07650	CONSTANS-LIKE 9 (COL9)	0.623188	up	0.000127111	This gene belongs to the CO (CONSTANS) gene family. This gene family is divided in three subgroups: groups III, to which COL9 belongs, is characterised by one B-box (supposed to regulate protein-protein interactions) and a second diverged zinc finger. COL9 downregulates expression of CO (CONSTANS) as well as FT and SOC1 which are known regulatory targets of CO. The mRNA is cell-to-cell mobile.
AT3G01490	CONVERGENCE OF BLUE LIGHT AND CO2 (CBC1)	1.14167	up	2.46e-25	Belongs to the Raf-like kinase subfamily of the mitogen-activated protein kinase kinase kinase (MAPKKK) family. Negatively regulates stomatal opening by negatively regulating plasma membrane H+-ATPase phosphorylation.
AT1G02330	COP1 SUPPRESSOR 2 (CSU2)	0.665657	up	5.9e-17	Encodes a nuclear coiled-coil domain-containing protein that interacts with and negatively regulates COP1's E3 ubiquitin ligase activity, and represses COP1 mediated HY5 degradation in cell-free extracts.
AT4G12290	COPPER AMINE OXIDASE (CUAO)	2.82728	up	6.28e-240	Copper amine oxidase. Induced by ABA and involved in stomatal closure.
AT2G26975	COPPER TRANSPORTER 6 (COPT6)	1.23259	up	7.37e-12	Plasma membrane Cu transporter.
AT1G76560	CP12 DOMAIN-CONTAINING PROTEIN 3 (CP12-3)	0.820435	up	1.63e-05	CP12 domain-containing protein 3;(source:Araport11)
AT5G51990	C-REPEAT-BINDING FACTOR 4 (CBF4)	0.919852	up	0.00279806	encodes a member of the DREB subfamily A-1 of ERF/AP2 transcription factor family (CBF4). The protein contains one AP2 domain. There are six members in this subfamily, including CBF1, CBF2, and CBF3. This gene is involved in response to drought stress and abscisic acid treatment, but not to low temperature.
AT1G03880	CRUCIFERIN 2 (CRU2)	2.92133	up	0	Protein is tyrosine-phosphorylated and its phosphorylation state is modulated in response to ABA in Arabidopsis thaliana seeds.
AT4G28520	CRUCIFERIN 3 (CRU3)	2.67665	up	0	Encodes a 12S seed storage protein that is tyrosine-phosphorylated and its phosphorylation state is modulated in response to ABA in Arabidopsis thaliana seeds.
AT5G44120	CRUCIFERINA (CRA1)	1.8664	up	0	Encodes a 12S seed storage protein. The Landsberg erecta genome contains another copy of 12S globulin gene, CRA2, which is located tandemly with CRA1. Protein is tyrosine-phosphorylated and its phosphorylation state is modulated in response to ABA in Arabidopsis thaliana seeds.
AT1G11530	C-TERMINAL CYSTEINE RESIDUE IS CHANGED TO A SERINE 1 (CXXS1)	1.20488	up	0.000314063	Encodes a monocysteinic thioredoxin, thioredoxin in which the second cysteine of the redox site is replaced by a serine, with low disulfide reductase but efficient disulfide isomerase activity. The mRNA is cell-to-cell mobile.
AT5G53950	CUP-SHAPED COTYLEDON 2 (CUC2)	0.776676	up	0.00939937	Transcriptional activator of the NAC gene family, with CUC1 redundantly required for embryonic apical meristem formation, cotyledon separation and expression of STM. Proper timing of CUC2 expression is required to maintain the phyllotactic pattern initiated in the meristem. CUC2 expression in leaf sinus region is required for serration and the extent of serration is modulated by mir164A mediated …
AT3G15170	CUP-SHAPED COTYLEDON1 (CUC1)	1.07513	up	0.00280955	Encodes a transcription factor involved in shoot apical meristem formation and cotyledon separation. Functions redundantly with CUC2 and CUC3. The cuc1 cuc2 double mutant phenotype is first detectable at the heart stage, as embryos lacking two distinct bulges of cotyledonary primordia.In post embryonic development it plays a role in axillary meristem formation, boundary separation, gynoecium and …
AT3G23490	CYANASE (CYN)	0.636331	up	1.94e-36	Encodes a cyanase that catalyzes the bicarbonate-dependent breakdown of cyanate to ammonia and bicarbonate. CYN forms a hexadecamer and is believed to be a cytosolic protein. Long-term exposure to NaCl increases CYN transcript levels. It is also expressed at higher levels in flowers relative to stems, roots, and seedlings.
AT3G17700	CYCLIC NUCLEOTIDE-BINDING TRANSPORTER 1 (CNBT1)	0.594956	up	0.00083855	cyclic nucleotide-binding transporter 1, member of a family of cyclic nucleotide gated channels. The mRNA is cell-to-cell mobile.
AT4G01010	CYCLIC NUCLEOTIDE-GATED CHANNEL 13 (CNGC13)	1.01923	up	0.00493443	member of Cyclic nucleotide gated channel family
AT5G39660	CYCLING DOF FACTOR 2 (CDF2)	0.736275	up	8.57e-14	Dof-type zinc finger domain-containing protein, identical to H-protein promoter binding factor-2a GI:3386546 from (Arabidopsis thaliana). Interacts with LKP2 and FKF1, but its overexpression does not change flowering time under short or long day conditions.
AT3G47500	CYCLING DOF FACTOR 3 (CDF3)	0.77708	up	3.69e-09	Dof-type zinc finger domain-containing protein, identical to H-protein promoter binding factor-2a GI:3386546 from (Arabidopsis thaliana). Interacts with LKP2 and FKF1, but its overexpression does not change flowering time under short or long day conditions.
AT3G12490	CYSTATIN B (CYSB)	0.834325	up	2.41e-57	Encodes a protein with cysteine proteinase inhibitor activity. Overexpression increases tolerance to abiotic stressors (i.e.salt,osmotic, cold stress).
AT4G11310	CYSTEINE PROTEASE 1 (CP1)	1.33184	up	0	cysteine proteinase precursor-like protein
AT4G23180	CYSTEINE-RICH RLK (RECEPTOR-LIKE PROTEIN KINASE) 10 (CRK10)	1.78183	up	1.38e-15	Encodes a receptor-like protein kinase. Naming convention from Chen et al 2003 (PMID 14756307) The mRNA is cell-to-cell mobile.
AT4G23190	CYSTEINE-RICH RLK (RECEPTOR-LIKE PROTEIN KINASE) 11 (CRK11)	1.73406	up	4e-07	Encodes putative receptor-like protein kinase that is induced by the soil-borne vascular bacteria, Ralstonia solanacearum. Naming convention from Chen et al 2003 (PMID 14756307)
AT1G05340	CYSTEINE-RICH TRANSMEMBRANE MODULE 1 (ATHCYSTM1)	3.72838	up	4.08e-54	Cysteine-rich protein of unknown function. Mutants are defective in thermotolerance and uv tolerance.
AT2G32190	CYSTEINE-RICH TRANSMEMBRANE MODULE 4 (ATHCYSTM4)	3.07135	up	9.12e-30	cysteine-rich/transmembrane domain A-like protein;(source:Araport11)
AT2G32210	CYSTEINE-RICH TRANSMEMBRANE MODULE 6 (ATHCYSTM6)	1.07618	up	1.81e-05	cysteine-rich/transmembrane domain A-like protein;(source:Araport11)
AT2G33520	CYSTEINE-RICH TRANSMEMBRANE MODULE 7 (ATHCYSTM7)	4.20079	up	3.64e-79	cysteine-rich/transmembrane domain protein A;(source:Araport11)
AT3G53280	CYTOCHROME P450 71B5 (CYP71B5)	0.682572	up	3.22e-22	cytochrome P450 monooxygenase The mRNA is cell-to-cell mobile.
AT1G17060	CYTOCHROME P450 72C1 (CYP72C1)	2.05793	up	6.69e-46	Encodes a protein with similarity to other cytochrome P450's and is a homolog of BAS1. Over expression causes a dwarf phenotype resembling brassinolide resistant mutants. Double mutant analysis of sob7/bas1 loss of function mutants suggests these genes have redundant functions in light responsiveness. SOB7 may function in metabolizing brassinolides. Expressed in leaf, root, stem and silique but e…
AT4G15396	CYTOCHROME P450, FAMILY 702, SUBFAMILY A, POLYPEPTIDE 6 (CYP702A6)	1.97763	up	2.46e-197	cytochrome P450, family 702, subfamily A, polypeptide 6;(source:Araport11)
AT2G45510	CYTOCHROME P450, FAMILY 704, SUBFAMILY A, POLYPEPTIDE 2 (CYP704A2)	1.46037	up	2.57e-119	member of CYP704A
AT1G50560	CYTOCHROME P450, FAMILY 705, SUBFAMILY A, POLYPEPTIDE 25 (CYP705A25)	1.48771	up	1.67e-05	member of CYP705A
AT4G22690	CYTOCHROME P450, FAMILY 706, SUBFAMILY A, POLYPEPTIDE 1 (CYP706A1)	1.13996	up	0.000426189	member of CYP706A The mRNA is cell-to-cell mobile.
AT2G29090	CYTOCHROME P450, FAMILY 707, SUBFAMILY A, POLYPEPTIDE 2 (CYP707A2)	0.727394	up	5.29e-15	Encodes a protein with ABA 8'-hydroxylase activity, involved in ABA catabolism. Member of the CYP707A gene family. This gene predominantly accumulates in dry seeds and is up-regulated immediately following imbibition. CYP707A2 appears to play a major role in the rapid decrease in ABA levels during early seed imbibition.
AT5G24950	CYTOCHROME P450, FAMILY 71, SUBFAMILY A, POLYPEPTIDE 15 (CYP71A15)	1.36475	up	9.04e-05	putative cytochrome P450
AT4G13290	CYTOCHROME P450, FAMILY 71, SUBFAMILY A, POLYPEPTIDE 19 (CYP71A19)	0.834874	up	0.00892377	putative cytochrome P450
AT3G48270	CYTOCHROME P450, FAMILY 71, SUBFAMILY A, POLYPEPTIDE 26 (CYP71A26)	1.07437	up	5.95e-87	putative cytochrome P450
AT5G25130	CYTOCHROME P450, FAMILY 71, SUBFAMILY B, POLYPEPTIDE 12 (CYP71B12)	2.86714	up	8.13e-106	putative cytochrome P450 The mRNA is cell-to-cell mobile.
AT5G25180	CYTOCHROME P450, FAMILY 71, SUBFAMILY B, POLYPEPTIDE 14 (CYP71B14)	2.82591	up	4.32e-32	putative cytochrome P450
AT3G26210	CYTOCHROME P450, FAMILY 71, SUBFAMILY B, POLYPEPTIDE 23 (CYP71B23)	1.64166	up	2.06e-06	putative cytochrome P450 The mRNA is cell-to-cell mobile.
AT3G26230	CYTOCHROME P450, FAMILY 71, SUBFAMILY B, POLYPEPTIDE 24 (CYP71B24)	0.926768	up	0.00263815	putative cytochrome P450
AT3G26220	CYTOCHROME P450, FAMILY 71, SUBFAMILY B, POLYPEPTIDE 3 (CYP71B3)	3.80293	up	2.19e-35	cytochrome P450 monooxygenase
AT5G24910	CYTOCHROME P450, FAMILY 714, SUBFAMILY A, POLYPEPTIDE 1 (CYP714A1)	1.07828	up	6.32e-76	Member of CYP714A. Encodes one of the two tandemly duplicated gene pair ELA1 (CYP714A1) and ELA2 (CYP714A2), homologs of the rice cytochrome P450 monooxygenase gene EUI1. Double mutation of ELA1 and ELA2 results in increased biomass and enlarged organs.
AT3G14680	CYTOCHROME P450, FAMILY 72, SUBFAMILY A, POLYPEPTIDE 14 (CYP72A14)	3.00627	up	2.23e-157	putative cytochrome P450
AT3G14620	CYTOCHROME P450, FAMILY 72, SUBFAMILY A, POLYPEPTIDE 8 (CYP72A8)	1.61386	up	1.86e-07	putative cytochrome P450 The mRNA is cell-to-cell mobile.
AT2G45560	CYTOCHROME P450, FAMILY 76, SUBFAMILY C, POLYPEPTIDE 1 (CYP76C1)	0.872509	up	8.48e-42	cytochrome P450 monooxygenase
AT2G45570	CYTOCHROME P450, FAMILY 76, SUBFAMILY C, POLYPEPTIDE 2 (CYP76C2)	3.87132	up	1.55e-37	member of CYP76C
AT3G61040	CYTOCHROME P450, FAMILY 76, SUBFAMILY C, POLYPEPTIDE 7 (CYP76C7)	2.83939	up	8.3e-18	encodes a protein with cytochrome P450 domain
AT2G46660	CYTOCHROME P450, FAMILY 78, SUBFAMILY A, POLYPEPTIDE 6 (CYP78A6)	2.11791	up	1.29e-11	Encodes a member of CYP78A cytochrome P450 monooxygenase protein family that is required in the sporophytic tissue of the mother plant to promote seed growth.
AT5G09970	CYTOCHROME P450, FAMILY 78, SUBFAMILY A, POLYPEPTIDE 7 (CYP78A7)	0.719109	up	5.67e-47	Member of CYP78A family. Paralog of CYP78A5 and appears to function in a shoot meristem maintainence pathway with LAMP1 that parallels AMP1/CYP87A5.
AT5G36220	CYTOCHROME P450, FAMILY 81, SUBFAMILY D, POLYPEPTIDE 1 (CYP81D1)	2.73538	up	4.64e-17	member of CYP81D family of cytochrome p450s. This gene was originally called CYP91A1, but was later renamed to CYP81D1.
AT3G28740	CYTOCHROME P450, FAMILY 81, SUBFAMILY D, POLYPEPTIDE 11 (CYP81D11)	3.86904	up	0	Encodes a member of the cytochrome p450 family. Expression is upregulated in response to cis-jasmonate treatment. Overexpression induces synthesis of volatile compounds that affect chemical ecology and insect interactions.
AT4G37370	CYTOCHROME P450, FAMILY 81, SUBFAMILY D, POLYPEPTIDE 8 (CYP81D8)	3.47845	up	5.94e-94	member of CYP81D
AT5G67310	CYTOCHROME P450, FAMILY 81, SUBFAMILY G, POLYPEPTIDE 1 (CYP81G1)	1.51553	up	5.65e-06	member of CYP81G
AT3G03470	CYTOCHROME P450, FAMILY 87, SUBFAMILY A, POLYPEPTIDE 9 (CYP89A9)	0.843972	up	8.1e-11	P450 monooxygenase CYP89A9. Involved in NDCC accumulation during Arabidopsis leaf senescence.
AT1G64900	CYTOCHROME P450, FAMILY 89, SUBFAMILY A, POLYPEPTIDE 2 (CYP89A2)	2.74245	up	5.23e-147	Encodes cytochrome P450 (CYP89A2). The mRNA is cell-to-cell mobile.
AT1G64950	CYTOCHROME P450, FAMILY 89, SUBFAMILY A, POLYPEPTIDE 5 (CYP89A5)	1.31293	up	2.64e-208	member of CYP89A The mRNA is cell-to-cell mobile.
AT1G15300.1	CYTOSLEEPER (CYTOSLEEPER)	0.737431	up	2.74e-14	transposable_element_gene;(source:Araport11);hAT-like transposase family (hobo/Ac/Tam3), has a 5.1e-59 P-value blast match to GB:CAA29005 ORFa of Maize Ac (hAT-element) (Zea mays);(source:TAIR10)
AT3G24420	D14-LIKE2 (DLK2)	2.20778	up	2.79e-12	DLK2 is a divergent member of the DWARF14 family. It's expression is dependent on D14 and KAI2 but it does not appear to play a role in stringolactone metabolism.
AT1G78420	DA (LARGE IN CHINESE) 2 (DA2)	0.607519	up	2.28e-20	Activates the latent peptidases DA1, DAR1 and DAR2 by mono-ubiquitination at multiple sites. Subsequently, these activated peptidases destabilize various positive regulators of growth.
AT5G01880	DAF-LIKE GENE 2 (DAFL2)	1.76094	up	7.12e-32	RING/U-box superfamily protein;(source:Araport11)
AT5G58760	DAMAGED DNA BINDING 2 (DDB2)	0.673023	up	3.04e-11	Encodes a DDB1a interacting protein DDB2 required for UV-B tolerance and genomic integrity.
AT3G60140	DARK INDUCIBLE 2 (DIN2)	2.95024	up	5.45e-103	Encodes a protein similar to beta-glucosidase and is a member of glycoside hydrolase family 1. Expression is induced after 24 hours of dark treatment, in senescing leaves and treatment with exogenous photosynthesis inhibitor. Induction of gene expression was suppressed in excised leaves supplied with sugar. The authors suggest that the gene's expression pattern is responding to the level of sugar…
AT5G61590	DECREASE WAX BIOSYNTHESIS (DEWAX)	0.965848	up	9.3e-90	Encodes an AP2/ERF-type transcription factor that is preferentially expressed in the epidermis and induced by darkness and negatively regulates cuticular wax biosynthesis.
AT2G38340	DEHYDRATION RESPONSE ELEMENT-BINDING PROTEIN 19 (DREB19)	2.86439	up	1.01e-74	encodes a member of the DREB subfamily A-2 of ERF/AP2 transcription factor family. The protein contains one AP2 domain. There are eight members in this subfamily including DREB2A AND DREB2B that are involved in response to drought.
AT2G21490	DEHYDRIN LEA (LEA)	2.69475	up	0	dehydrin LEA;(source:Araport11)
AT3G50980	DEHYDRIN XERO 1 (XERO1)	1.92208	up	0	dehydrin xero 1;(source:Araport11)
AT5G45830	DELAY OF GERMINATION 1 (DOG1)	2.24991	up	3.78e-12	Encodes DOG1 (DELAY OF GERMINATION 1). A quantitative trait locus involved in the control of seed dormancy. Belongs to a novel plant-specific gene family whose members include: DOG1-like 1-4 (DOGL1-4, At4g18660, At4g18680, At4g18690, At4g18650 respectively) and DOG1. DOG1 expression is seed-specific.
AT1G07645	DESICCATION-INDUCED 1VOC SUPERFAMILY PROTEIN (DSI-1VOC)	2.4048	up	1.28e-167	Ortholog of HC205/ Xhdsi-1voc from Xerophyta humilis. Member of VOC metalloenzyme superfamily. Not involved in response to abiotic stress, unlike its Xerophyta ortholog.
AT5G48950	DHNA-COA THIOESTERASE 2 (DHNAT2)	1.20165	up	0.000190285	Encodes one of the two functional DHNA-CoA (1,4-dihydroxy-2-naphthoyl-CoA) thioesterases found in Arabidopsis.
AT3G14990	DJ-1 HOMOLOG A (DJ1A)	1.6135	up	0	Encodes a homolog of animal DJ-1 superfamily protein. In the A. thaliana genome, three genes encoding close homologs of human DJ-1 were identified AT3G14990 (DJ1A), AT1G53280 (DJ1B) and AT4G34020 (DJ1C). Among the three homologs, DJ1C is essential for chloroplast development and viability. It exhibits glyoxalase activity towards glyoxal and methylglyoxal. The mRNA is cell-to-cell mobile.
AT2G42750	DNA J PROTEIN C77 (DJC77)	0.683323	up	0.000160858	DNAJ heat shock N-terminal domain-containing protein;(source:Araport11)
AT2G20560	DNAJ PROTEIN (DNAJ)	4.63217	up	3.26e-204	DNAJ heat shock family protein;(source:Araport11)
AT1G51700	DOF ZINC FINGER PROTEIN 1 (DOF1)	2.09062	up	2.22e-10	Encodes dof zinc finger protein (adof1). The mRNA is cell-to-cell mobile.
AT4G18650	DOG1-LIKE 4 (DOGL4)	2.52537	up	2.94e-89	A maternally expressed imprinted gene in the endosperm. It's expression is positively regulated by ROS1.
AT2G36800	DON-GLUCOSYLTRANSFERASE 1 (DOGT1)	0.925068	up	0.00010078	Encodes a DON-Glucosyltransferase. The UGT73C5 glucosylates both brassinolide and castasterone in the 23-O position. The enzyme is presumably involved in the homeostasis of those steroid hormones hence regulating BR activity. Transgenic plants overexpressing UGT73C5 show a typical BR-deficient phenotype.
AT2G33830	DORMANCY ASSOCIATED GENE 2 (DRM2)	4.12873	up	0	Negative regulator of local and systemic acquired resistance; target of FLD for activation of SAR.
AT1G28330	DORMANCY-ASSOCIATED PROTEIN-LIKE 1 (DYL1)	0.969526	up	8.91e-96	dormancy-associated protein (DRM1)
AT4G22470	DOUBLE HYBRID PROLINE-RICH PROTEIN 1 (DHYPRP1)	0.732627	up	3.75e-06	Encodes a hybrid proline-rich protein that contains two tandem PRD-8CMs (proline-rich domain-eight cysteine motif). Its expression is induced by JA and certain pathogens. This pattern of induction, combined with overexpression and RNAi induced phenotypes, suggests involvement in defense response to pathogens.
AT5G24530	DOWNY MILDEW RESISTANT 6 (DMR6)	1.77268	up	3.43e-12	Encodes a putative 2OG-Fe(II) oxygenase that is defense-associated but required for susceptibility to downy mildew. The mRNA is cell-to-cell mobile.
AT3G11020	DRE/CRT-BINDING PROTEIN 2B (DREB2B)	2.68024	up	5.82e-144	encodes a member of the DREB subfamily A-2 of ERF/AP2 transcription factor family (DREB2B). The protein contains one AP2 domain. There are eight members in this subfamily including DREB2A.
AT5G67190	DREB AND EAR MOTIF PROTEIN 2 (DEAR2)	0.895389	up	6.21e-26	encodes a member of the DREB subfamily A-5 of ERF/AP2 transcription factor family. The protein contains one AP2 domain. There are 16 members in this subfamily including RAP2.1, RAP2.9 and RAP2.10.
AT2G23340	DREB AND EAR MOTIF PROTEIN 3 (DEAR3)	0.681328	up	0.0007349	encodes a member of the DREB subfamily A-5 of ERF/AP2 transcription factor family. The protein contains one AP2 domain. There are 16 members in this subfamily including RAP2.1, RAP2.9 and RAP2.10.
AT5G05410	DRE-BINDING PROTEIN 2A (DREB2A)	2.12853	up	0	Encodes a transcription factor that specifically binds to DRE/CRT cis elements (responsive to drought and low-temperature stress). Belongs to the DREB subfamily A-2 of ERF/AP2 transcription factor family (DREB2A). There are eight members in this subfamily including DREB2B. The protein contains one AP2 domain. Overexpression of transcriptional activation domain of DREB2A resulted in significant dr…
AT5G17460	DROUGHT AND FREEZING RESPONSIVE GENE 1 (DFR1)	0.699164	up	8.87e-08	glutamyl-tRNA (Gln) amidotransferase subunit C;(source:Araport11)
AT4G02200	DROUGHT INDUCED LIKE9-5 (ATDIL9-5)	0.695774	up	0.000114574	Drought-responsive family protein;(source:Araport11)
AT1G27461	DROUGHT RESPONSE GENE (DRG)	0.766043	up	4.42e-196	Nuclear localized protein involved in osmotic stress tolerance.
AT1G56280	DROUGHT-INDUCED 19 (DIL9)	0.62184	up	2.84e-159	Encodes a gene whose transcript level in root and leaves increases to progressive drought stress. The increase in transcript level is independent from abscisic acid level. Sequence is not similar to any protein of known function. It appears to be a member of plant-specific gene family. It's phosphorylated by AtCPK11 in a Ca(2+)-dependent manner at Thr105 and Ser107 within the AtDi19 bipartite nuc…
AT5G55970	DROUGHT-RESPONSIVE RING PROTEIN 1 (DDR1)	1.15748	up	3.37e-18	Drought-induced gene encoding an ER-localized RING-type E3 Ub ligase.
AT5G54550	DUF295 ORGANELLAR B 12 (ATDOB12)	1.02764	up	0.00149465	hypothetical protein (DUF295);(source:Araport11)
AT1G12610	DWARF AND DELAYED FLOWERING 1 (DDF1)	1.7576	up	2.67e-07	Encodes a member of the DREB subfamily A-1 of ERF/AP2 transcription factor family (DDF1). The protein contains one AP2 domain. There are six members in this subfamily, including CBF1, CBF2, and CBF3. Overexpression of this gene results in delayed flowering and dwarfism, reduction of gibberellic acid biosynthesis, and increased tolerance to high levels of salt. This gene is expressed in all tissue…
AT5G50100	DXXCXXC MOTIF 1 (DCC1)	1.49445	up	1.98e-11	Encodes a putative thioredoxin DCC1 involved in determining shoot regeneration capacity. It interacts directly with CARBONIC ANHYDRASE 2 (CA2), an essential subunit of respiratory chain NADH dehydrogenase complex (Complex I) and regulates Complex I activity via redox modification of CA2.
AT2G40080	EARLY FLOWERING 4 (ELF4)	1.58033	up	7.26e-21	Encodes a novel nuclear 111 amino-acid phytochrome-regulated component of a negative feedback loop involving the circadian clock central oscillator components CCA1 and LHY. ELF4 is necessary for light-induced expression of both CCA1 and LHY, and conversely, CCA1 and LHY act negatively on light-induced ELF4 expression. ELF4 promotes clock accuracy and is required for sustained rhythms in the absen…
AT4G27520	EARLY NODULIN-LIKE PROTEIN 2 (ENODL2)	1.22179	up	9.38e-08	early nodulin-like protein 2;(source:Araport11)
AT3G30775	EARLY RESPONSIVE TO DEHYDRATION 5 (ERD5)	1.49008	up	1.52e-47	Encodes a proline oxidase that is predicted to localize to the inner mitochondrial membrane, its mRNA expression induced by high levels of Al and by osmotic stress. The promoter contains an L-proline-inducible element.
AT1G18330	EARLY-PHYTOCHROME-RESPONSIVE1 (EPR1)	0.632522	up	5.27e-05	EARLY-PHYTOCHROME-RESPONSIVE1
AT1G10370	EARLY-RESPONSIVE TO DEHYDRATION 9 (ERD9)	1.01407	up	8.72e-05	Encodes GSTU17 (Glutathione S-Transferase U17). Functions as a negative component of stress-mediated signal transduction pathways in drought and salt stress responses.
AT5G20480	EF-TU RECEPTOR (EFR)	1.82307	up	3.31e-09	Encodes a predicted leucine-rich repeat receptor kinase (LRR-RLK). Functions as the receptor for bacterial PAMP (pathogen associated molecular patterns) EF-Tu.
AT2G29950	ELF4-LIKE 1 (ELF4-L1)	1.18327	up	0.00034943	Member of a small family of proteins containing DUF1313 domain. Involved in flowering time.
AT5G09990	ELICITOR PEPTIDE 5 PRECURSOR (PROPEP5)	0.797215	up	0.000390091	elicitor peptide 5 precursor;(source:Araport11)
AT2G36640	EMBRYONIC CELL PROTEIN 63 (ECP63)	1.77026	up	0	Encodes putative phosphotyrosine protein belonging to late embryogenesis abundant (LEA) protein in group 3 that might be involved in maturation and desiccation tolerance of seeds. RFLP and CAPS mapping place it on chromosome 4 but the nucleotide sequence maps it to chromosome 2.
AT2G01850	ENDOXYLOGLUCAN TRANSFERASE A3 (EXGT-A3)	0.871091	up	1.97e-20	EXGT-A3 has homology to xyloglucan endotransglucosylases/hydrolases (XTHs). Mutants in this gene show a lesion mimic phenotype associated with leaf maturation and a reduction in the number of tertiary veins. Individual tracheary elements in the mutants are shorter, but phloem transport activity is not severely affected. EXGT-A3 plays a role in xyloglucan degradation in the differentiating trachea…
AT1G70800	ENHANCED BENDING 1 (EHB1)	2.4963	up	2.18e-28	Encodes a novel NPH3/phototropin binding factor with a calcium binding domain that negatively affects hypocotyl bending under blue light conditions in Arabidopsis thaliana and may regulate phototropism.
AT1G28360	ERF DOMAIN PROTEIN 12 (ERF12)	1.93052	up	2.52e-273	encodes a member of the ERF (ethylene response factor) subfamily B-1 of ERF/AP2 transcription factor family (ERF12). The protein contains one AP2 domain. There are 15 members in this subfamily including ATERF-3, ATERF-4, ATERF-7, and leafy petiole. Regulates floral development.
AT3G23240	ETHYLENE RESPONSE FACTOR 1 (ERF1)	1.60475	up	1.74e-06	encodes a member of the ERF (ethylene response factor) subfamily B-3 of ERF/AP2 transcription factor family (ERF1). The protein contains one AP2 domain. There are 18 members in this subfamily including ATERF-1, ATERF-2, AND ATERF-5. EREBP like protein that binds GCC box of ethylene regulated promoters such as basic chitinases. Constitutive expression of ERF1 phenocopies ethylene over production. …
AT5G61600	ETHYLENE RESPONSE FACTOR 104 (ERF104)	1.74671	up	7.07e-38	encodes a member of the ERF (ethylene response factor) subfamily B-3 of ERF/AP2 transcription factor family. The protein contains one AP2 domain. There are 18 members in this subfamily including ATERF-1, ATERF-2, AND ATERF-5. Involved in regulating root architecture.
AT5G51190	ETHYLENE RESPONSE FACTOR 105 (ERF105)	0.715556	up	4.07e-05	encodes a member of the ERF (ethylene response factor) subfamily B-3 of ERF/AP2 transcription factor family. The protein contains one AP2 domain. There are 18 members in this subfamily including ATERF-1, ATERF-2, AND ATERF-5. Involved in regulating root architecture and the response to cold stress.
AT4G17500	ETHYLENE RESPONSIVE ELEMENT BINDING FACTOR 1 (ERF-1)	2.3816	up	3.27e-97	Encodes a member of the ERF (ethylene response factor) subfamily B-3 of ERF/AP2 transcription factor family (ATERF-1). The protein contains one AP2 domain. There are 18 members in this subfamily including ATERF-1, ATERF-2, AND ATERF-5. The mRNA is cell-to-cell mobile.
AT5G47220	ETHYLENE RESPONSIVE ELEMENT BINDING FACTOR 2 (ERF2)	2.90642	up	1.64e-62	Encodes a member of the ERF (ethylene response factor) subfamily B-3 of ERF/AP2 transcription factor family (ATERF-2). The protein contains one AP2 domain. Functions as activator of GCC box?dependent transcription. Positive regulator of JA-responsive defense genes and resistance to F. oxysporum and enhances JA inhibition of root elongation.
AT5G47230	ETHYLENE RESPONSIVE ELEMENT BINDING FACTOR 5 (ERF5)	0.589486	up	0.00227888	encodes a member of the ERF (ethylene response factor) subfamily B-3 of ERF/AP2 transcription factor family (ATERF-5). The protein contains one AP2 domain. There are 18 members in this subfamily including ATERF-1, ATERF-2, AND ATERF-5. The mRNA is cell-to-cell mobile.
AT4G17490	ETHYLENE RESPONSIVE ELEMENT BINDING FACTOR 6 (ERF6)	1.33878	up	3.64e-09	Encodes a member of the ERF (ethylene response factor) subfamily B-3 of ERF/AP2 transcription factor family (ATERF-6). The protein contains one AP2 domain. There are 18 members in this subfamily including ATERF-1, ATERF-2, AND ATERF-5. It is involved in the response to reactive oxygen species and light stress. Involved in regulating root architecture and the response to cold stress.
AT1G17870	ETHYLENE-DEPENDENT GRAVITROPISM-DEFICIENT AND YELLOW-GREEN-LIKE 3 (EGY3)	1.72004	up	4.01e-08	S2P-like putative metalloprotease, also contain transmembrane helices near their C-termini and many of them, five of seven, contain a conserved zinc-binding motif HEXXH. Homolog of EGY1. Each of the EGY1 and EGY-like proteins share two additional highly conserved motifs, the previously reported NPDG motif (aa 442?454 in EGY1, Rudner et al., 1999) and a newly defined GNLR motif (aa 171?179 in EGY1…
AT3G16770	ETHYLENE-RESPONSIVE ELEMENT BINDING PROTEIN (EBP)	1.41912	up	0	Encodes a member of the ERF (ethylene response factor) subfamily B-2 of the plant specific ERF/AP2 transcription factor family (RAP2.3). The protein contains one AP2 domain. There are 5 members in this subfamily including RAP2.2 AND RAP2.12.It is localized to the nucleus and acts as a transcriptional activator through the GCC-box. It has been identified as a suppressor of Bax-induced cell death b…
AT1G69410	EUKARYOTIC ELONGATION FACTOR 5A-3 (ELF5A-3)	0.77187	up	2.88e-58	Encodes eIF5A-2, a putative eukaryotic translation initiation factor. There are three eIF5A coding genes in Arabidopsis: eIF5A-1/At1g13950, eIF5A-2/At1g26630 and eIF5A-3/At1g69410.
AT5G47880	EUKARYOTIC RELEASE FACTOR 1-1 (ERF1-1)	0.75521	up	3.18e-67	Encodes a eukaryotic release factor 1 homolog. Cosuppression of the gene's expression results affects cell elongation of the inflorescence stem, specifically the internodes, and radial cell division. Expression of the protein is primarily observed in the vascular system and in actively growing and elongating zones.
AT2G39050	EUONYMUS LECTIN S3 (EULS3)	0.594959	up	0.00164036	Encodes a nucleocytoplasmic lectin that is capable of binding carbohydrates. It is involved in ABA mediated stomatal movement and increased expression is correlated with increased resistance to Pseudomonas syringae.
AT1G79270	EVOLUTIONARILY CONSERVED C-TERMINAL REGION 8 (ECT8)	1.84426	up	4.89e-09	evolutionarily conserved C-terminal region 8;(source:Araport11)
AT3G54150	EXINE FORMATION DEFECTIVE (EFD)	1.05696	up	0.00342963	Encodes a DNA methyltransferase required for pollen exine formation and male fertility via the regulation of callose wall and primexine formation.
AT1G07000	EXOCYST SUBUNIT EXO70 FAMILY PROTEIN B2 (EXO70B2)	1.1675	up	1.83e-05	A member of EXO70 gene family, putative exocyst subunits, conserved in land plants. Arabidopsis thaliana contains 23 putative EXO70 genes, which can be classified into eight clusters on the phylogenetic tree.
AT3G45970	EXPANSIN-LIKE A1 (EXLA1)	0.824812	up	4.43e-05	member of EXPANSIN-LIKE. Naming convention from the Expansin Working Group (Kende et al, 2004. Plant Mol Bio) The mRNA is cell-to-cell mobile.
AT2G27380	EXTENSIN PROLINE-RICH 1 (EPR1)	1.02298	up	0	Encodes an extensin like gene involved in seed germination.
AT1G26380	FAD-LINKED OXIDOREDUCTASE 1 (FOX1)	1.13327	up	0.00146679	Functions in the biosynthesis of 4-hydroxy indole-3-carbonyl nitrile (4-OH-ICN), a cyanogenic phytoalexin in Arabidopsis. FOX1 acts as a dehydrogenase on indole cyanohydrin to form indole carbonyl nitrile.
AT3G07500	FAR1-RELATED SEQUENCES-RELATED FACTOR2 (FRF2)	1.02977	up	1.55e-10	Encodes one of four FRS (FAR1-RELATED SEQUENCE) factor-like genes in Arabidopsis. FRS factors are characterized by having an N-terminal C2H2-type chelating motif of the WRKY- Glial Cell Missing1 family, a central core transposase domain of Mutator-like element transposases, and a C-terminal SWIM domain. The four FRF-like genes in Arabidopsis share only the N-terminal motif with FRS proteins.
AT1G15190	FASCICLIN-LIKE ARABINOGALACTAN PROTEIN 19 (FLA19)	1.51859	up	2.02e-11	Fasciclin-like arabinogalactan protein. Possibly involved in embryogenesis and seed development.
AT1G61340	F-BOX STRESS INDUCED 1 (FBS1)	1.19745	up	1.63e-05	Encodes a F-box protein induced by various biotic or abiotic stress.
AT5G10000	FERREDOXIN 4 (FD4)	2.72534	up	1.87e-19	ferredoxin 4;(source:Araport11)
AT3G11050	FERRITIN 2 (FER2)	1.9188	up	1.6e-268	ferritin 2;(source:Araport11)
AT2G35670	FERTILIZATION INDEPENDENT SEED 2 (FIS2)	1.20112	up	0.000339176	Encodes a negative regulator of seed development in the absence of pollination. In the ovule, the FIS2 transcripts are accumulated at their highest level before fertilization and gradually decrease after fertilization.
AT3G09350	FES1A (Fes1A)	1.13221	up	3.76e-106	Encodes one of the Arabidopsis orthologs of the human Hsp70-binding protein 1 (HspBP-1) and yeast Fes1p: Fes1A (AT3G09350), Fes1B (AT3G53800), Fes1C (AT5G02150). Fes1A is cytosolic and associates with cytosolic Hsp70. Mutants showed increased heat-sensitive phenotype suggestion the involvement of Fes1A in acquired thermotolerance. Does not have nucleotide exchange factor activity in vitro.
AT4G26700	FIMBRIN 1 (FIM1)	0.67849	up	5.51e-23	Encodes a member of the fimbrin family. Different members of the fimbrin/plastin family have diverged biochemically during evolution to generate either tight actin bundles or loose networks with distinct biochemical and biophysical properties. FIM4 generates both actin bundles and branched actin filaments whereas FIM5 only generates actin bundles.
AT3G54170	FKBP12 INTERACTING PROTEIN 37 (FIP37)	0.686077	up	2.67e-13	Encodes protein that binds FKBP12. This interaction is disrupted by FK506 but not by cyclosporin A.FIP37 is a core component of the M6A methyltransferase complex. Homozygous loss of function mutations are embryo lethal. In the shoot meristem FIP37 methylation targets include WUS and STM.
AT5G64870	FLOTILLIN3 (FLOT3)	1.8011	up	1.2e-07	Belongs to the group of plant flotillins, which are plasma membrane proteins. Flot3 is found in membrane nanodomains.
AT1G35460	FLOWERING BHLH 1 (FBH1)	0.712619	up	3.45e-09	Encodes a bHLH transcription factor involved in CFL1-mediated regulation of cuticle development. Overexpression leads to abnormal cuticle development.
AT5G14780	FORMATE DEHYDROGENASE (FDH)	1.60552	up	0	Encodes a NAD-dependent formate dehydrogenase.
AT1G24150	FORMIN HOMOLOGUE 4 (FH4)	1.06734	up	6.3e-12	Encodes a group I formin. Localized to cell junctions. Polymerizes actin. Binds profilin. Member of family of cytoskeletal-interacting proteins which have the ability to stimulate actin nucleation and barbed-end capping through the combined activity of conserved formin-homology 1 (FH1) and formin-homology 2 (FH2) domains. FORMIN4 is a spatial feedback element in a multi-layered, temporally define…
AT5G51830	FRUCTOKINASE 1 (FRK1)	0.655666	up	1.76e-24	Encodes one of the several Arabidopsis fructokinases. Nomenclature according to Riggs 2017 has been adopted for the family by the community (personal communication, Boernke, Callis, Granot, Boernke, and Smeekens). Important for seed oil accumulation and vascular development.
AT1G52920	G PROTEIN COUPLED RECEPTOR (GPCR)	1.34402	up	3e-06	Encodes a plasma membrane?localized ABA receptor, which interacts with the G&#945;&#946;&#947; complex. It has been postulated that the binding of ABA to GCR2 results in the release of the G protein and dissociation of the heterotrimeric complex into G&#945; and the G&#946;&#947; dimer to activate downstream ABA effectors and to trigger the ABA responses.
AT3G05120	GA INSENSITIVE DWARF1A (GID1A)	0.610129	up	5.75e-22	Encodes a gibberellin (GA) receptor ortholog of the rice GA receptor gene (OsGID1). Has GA-binding activity, showing higher affinity to GA4. Interacts with DELLA proteins in vivo in the presence of GA4. The DELLA region alone can interact with GID1A in GA-dependent manner in a Y2H assay.
AT2G47180	GALACTINOL SYNTHASE 1 (GolS1)	2.51029	up	1.1e-182	GolS1 is a galactinol synthase that catalyzes the formation of galactinol from UDP-galactose and myo-inositol. GolS1 transcript levels rise in response to methyl viologen, an oxidative damage-inducing agent. Plants over-expressing GolS1 have increased tolerance to salt, chilling, and high-light stress.
AT5G30500	GALACTINOL SYNTHASE 10 (GolS10)	2.05886	up	3.12e-11	Nucleotide-diphospho-sugar transferases superfamily protein;(source:Araport11)
AT1G56600	GALACTINOL SYNTHASE 2 (GolS2)	2.62892	up	1.3e-59	GolS2 is a galactinol synthase that catalyzes the formation of galactinol from UDP-galactose and myo-inositol. GolS2 transcript levels rise in response to methyl viologen, an oxidative damage-inducing agent. Plants over-expressing GolS2 have increased tolerance to salt, chilling, and high-light stress.
AT5G14470	GALACTOKINASE 2 (GALK2)	1.8037	up	1.52e-07	GHMP kinase family protein;(source:Araport11)
AT5G54690	GALACTURONOSYLTRANSFERASE 12 (GAUT12)	0.886968	up	0.00367208	Encodes a protein with putative galacturonosyltransferase activity. Mutants defective in this gene displayed a notable reduction in xylose (>50%) in the cell walls from stems and roots and a reduction in cellulose (~25%).
AT5G55490	GAMETE EXPRESSED PROTEIN 1 (GEX1)	2.52271	up	4.8e-24	Encodes a transmembrane domain containing protein that is expressed in pollen germ cells.
AT1G75750	GAST1 PROTEIN HOMOLOG 1 (GASA1)	1.05579	up	0.00276032	GA-responsive GAST1 protein homolog regulated by BR and GA antagonistically. Possibly involved in cell elongation based on expression data The mRNA is cell-to-cell mobile.
AT4G09610	GAST1 PROTEIN HOMOLOG 2 (GASA2)	5.12847	up	1.74e-103	GAST1 protein homolog 2;(source:Araport11)
AT4G09600	GAST1 PROTEIN HOMOLOG 3 (GASA3)	4.18711	up	0	One of GASA gene family which is related to a GA-stimulated transcript (GAST) from tomato.
AT4G01120	G-BOX BINDING FACTOR 2 (GBF2)	0.88515	up	4.16e-22	bZIP (basic leucine zipper) transcription factor that binds to the G-box regulatory element found in many plant promoters. GBF2 nuclear localization is increased by blue light
AT1G03970	G-BOX BINDING FACTOR 4 (GBF4)	0.817631	up	6.25e-08	encodes a basic leucine zipper G-box binding factor that can bind to G-box motifs only as heterodimers with GBF2 or GBF3. A single amino acid change can confer G-box binding as homodimers.
AT5G65280	GCR2-LIKE 1 (GCL1)	1.16328	up	3.07e-14	Encodes a protein with reported similarity to GCR2 a putative G protein coupled receptor thought to be an ABA receptor. Loss of function mutations in GCL1 show no ABA response defects based on assays of seed germination and seedling development.GCL1 also has similarity to LANCL1 and LANCL2, human homologs of bacterial lanthionine synthetase.
AT2G20770	GCR2-LIKE 2 (GCL2)	1.61964	up	7.41e-22	Encodes a protein with reported similarity to GCR2 a putative G protein coupled receptor thought to be an ABA receptor.GCL2 also has similarity to LANCL1 and LANCL2, human homologs of bacterial lanthionine synthetase.
AT5G13200	GEM-RELATED 5 (GER5)	2.49528	up	6.49e-26	Encodes a protein with unknown function that is involved in hormone mediated regulation of seed germination/dormancy.
AT1G09560	GERMIN-LIKE PROTEIN 5 (GLP5)	0.594635	up	3e-21	Encodes a plasodesmata-located protein involved in regulating primary root growth by controlling phloem-mediated allocation of resources between the primary and lateral root meristems. The mRNA is cell-to-cell mobile.
AT5G51810	GIBBERELLIN 20 OXIDASE 2 (GA20OX2)	1.11801	up	5.51e-29	Encodes gibberellin 20-oxidase. Involved in gibberellin biosynthesis. Up-regulated by far red light in elongating petioles. Not regulated by a circadian clock. Mutation of GA20ox2 delays flowering.
AT5G07200	GIBBERELLIN 20-OXIDASE 3 (GA20OX3)	1.02788	up	1.72e-189	encodes a gibberellin 20-oxidase.
AT5G58660	GIBBERELLIN 2-OXIDASE 9 (GA2OX9)	2.10383	up	7.78e-20	Encodes a class III gibberellin 2-oxidase that oxidizes GA12 to GA110 and GA9 to GA40.
AT5G04500	GLUCOSAMINE INOSITOLPHOSPHORYLCERAMIDE TRANSFERASE 1 (GINT1)	3.83104	up	3.13e-72	Encodes a member of the CAZy Glycosyltransferase Family 64 that is involved in glycosylinositolphosphorylceramide and sphingolipid glycosylation. In mutants, seed germination was less sensitive to salt stress than in wild-type plants. [The protein was expected to be Golgi-localized based on function as well as the Golgi localization of its homolog GMT1. However, GFP-fusion proteins localized both…
AT5G40760	GLUCOSE-6-PHOSPHATE DEHYDROGENASE 6 (G6PD6)	1.29416	up	8.86e-66	Encodes a cytosolic glucose-6-phosphate dehydrogenase that is insensitive to reduction by DTT and whose mRNA is expressed ubiquitously. The mRNA is cell-to-cell mobile.
AT2G25450	GLUCOSINOLATE HYDROXYLASE (GSL-OH)	1.02389	up	0.00327699	Encodes a 2-oxoacid-dependent dioxygenase involved in the production of 2-hydroxybut-3-enyl glucosinolate.
AT5G07830	GLUCURONIDASE 2 (GUS2)	0.589441	up	2.24e-13	Belongs to the plant glycoside hydrolase family 79. Encodes a protein with several posttranslational modification sites including O-&#946;-GlcNAc attachment sites and serine-, threonine- and tyrosine-phosphorylation sites, suggesting that this protein is extensively modified posttranslationally. The protein is predicted (WoLF PSORT program) to be membrane-associated. It is involved in cell elonga…
AT5G48410	GLUTAMATE RECEPTOR 1.3 (GLR1.3)	1.53947	up	7.32e-06	member of Putative ligand-gated ion channel subunit family
AT1G15040	GLUTAMINE AMIDOTRANSFERASE 1_2.1 (GAT1_2.1)	2.44507	up	3.67e-13	Encodes a nitrogen regulated putative glutamine amidotransferase that represses shoot branching.
AT1G48470	GLUTAMINE SYNTHETASE 1;5 (GLN1;5)	0.613074	up	5.83e-14	Encodes cytosolic glutamine synthase isozyme. Expression of mRNA is not detectable in roots.
AT3G47340	GLUTAMINE-DEPENDENT ASPARAGINE SYNTHASE 1 (ASN1)	4.33197	up	2.7e-239	encodes a glutamine-dependent asparagine synthetase, the predicted ASN1 peptide contains a purF-type glutamine-binding domain, and is expressed predominantly in shoot tissues, where light has a negative effect on its mRNA accumulation. Expression is induced within 3 hours of dark treatment, in senescing leaves and treatment with exogenous photosynthesis inhibitor. Induction of gene expression was…
AT5G63030	GLUTAREDOXIN C1 (GRXC1)	1.12596	up	5.36e-163	Thioredoxin superfamily protein, redox sensor.
AT4G11600	GLUTATHIONE PEROXIDASE 6 (GPX6)	0.755491	up	5.03e-118	Encodes glutathione peroxidase. Exhibits moderate binding affinity with dinotefuran.
AT1G02930	GLUTATHIONE S-TRANSFERASE 6 (GSTF6)	3.28664	up	1.03e-98	Encodes glutathione transferase belonging to the phi class of GSTs. Naming convention according to Wagner et al. (2002).
AT1G02920	GLUTATHIONE S-TRANSFERASE 7 (GSTF7)	3.32656	up	1.96e-101	Encodes glutathione transferase belonging to the phi class of GSTs. Naming convention according to Wagner et al. (2002).
AT2G02930	GLUTATHIONE S-TRANSFERASE F3 (GSTF3)	4.62355	up	0	Encodes glutathione transferase belonging to the phi class of GSTs. Naming convention according to Wagner et al. (2002).
AT4G02520	GLUTATHIONE S-TRANSFERASE PHI 2 (GSTF2)	1.92407	up	0	Encodes glutathione transferase belonging to the phi class of GSTs. Naming convention according to Wagner et al. (2002). The expression of this gene is upregulated by herbicide safeners such as benoxacor and fenclorim.
AT2G29490	GLUTATHIONE S-TRANSFERASE TAU 1 (GSTU1)	2.75839	up	5.92e-18	Encodes glutathione transferase belonging to the tau class of GSTs. Naming convention according to Wagner et al. (2002).
AT1G69930	GLUTATHIONE S-TRANSFERASE TAU 11 (GSTU11)	1.92544	up	1.51e-08	Encodes glutathione transferase belonging to the tau class of GSTs. Naming convention according to Wagner et al. (2002).
AT1G69920	GLUTATHIONE S-TRANSFERASE TAU 12 (GSTU12)	1.495	up	1.35e-06	Encodes glutathione transferase belonging to the tau class of GSTs. Naming convention according to Wagner et al. (2002).
AT1G59700	GLUTATHIONE S-TRANSFERASE TAU 16 (GSTU16)	1.57604	up	6.23e-38	Encodes glutathione transferase belonging to the tau class of GSTs. Naming convention according to Wagner et al. (2002). The mRNA is cell-to-cell mobile.
AT2G29480	GLUTATHIONE S-TRANSFERASE TAU 2 (GSTU2)	1.3157	up	9.41e-05	Encodes glutathione transferase belonging to the tau class of GSTs. Naming convention according to Wagner et al. (2002).
AT1G78340	GLUTATHIONE S-TRANSFERASE TAU 22 (GSTU22)	2.7695	up	4.07e-18	Encodes glutathione transferase belonging to the tau class of GSTs. Naming convention according to Wagner et al. (2002).
AT1G17170	GLUTATHIONE S-TRANSFERASE TAU 24 (GSTU24)	0.958474	up	3.22e-17	Encodes glutathione transferase belonging to the tau class of GSTs. Naming convention according to Wagner et al. (2002). It is involved in the detoxification of the environmental pollutant 2,4,6-trinitrotoluene. Arabidopsis plants over-expressing At1g17170 were more resistant to TNT, removed more TNT from sterile and soil-based media, and had reduced levels of glutathione when grown in the presen…
AT2G29460	GLUTATHIONE S-TRANSFERASE TAU 4 (GSTU4)	2.19243	up	1.99e-17	Encodes glutathione transferase belonging to the tau class of GSTs. Naming convention according to Wagner et al. (2002). Role in the degradation of H2O2 to water using glutathione as electron donor
AT2G29420	GLUTATHIONE S-TRANSFERASE TAU 7 (GSTU7)	1.19179	up	6.89e-44	Encodes glutathione transferase belonging to the tau class of GSTs. Naming convention according to Wagner et al. (2002). Induced by Salicylic acid. Independent of NPR1 for their induction by salicylic acid.
AT5G62480	GLUTATHIONE S-TRANSFERASE TAU 9 (GSTU9)	2.90276	up	2.21e-25	Encodes glutathione transferase belonging to the tau class of GSTs. Naming convention according to Wagner et al. (2002).
AT2G02390	GLUTATHIONE S-TRANSFERASE ZETA 1 (GSTZ1)	1.11043	up	6.62e-58	Encodes glutathione transferase belonging to the zeta class of GSTs. Naming convention according to Wagner et al. (2002). The protein undergoes spontaneous thiolation following treatment with the oxidant tert-butylhydroperoxide. It functions in vitro as a maleylacetoacetate isomerase and is likely to be involved in tyrosine catabolism.
AT1G80380	GLYCERATE KINASE (GLYK)	0.825403	up	1.05e-26	encodes a glycerate kinase which catalyzes the last step of photorespiration C2 cycle.
AT1G31750	GLYCINE AND PROLINE RICH PROTEIN 1 (GPRP1)	1.74755	up	2.43e-32	proline-rich family protein;(source:Araport11)
AT4G18280	GLYCINE RICH CELL WALL PROTEIN LIKE 1 (GRPL1)	2.24328	up	1.31e-24	Encodes a gene whose transcription is induced in response to potassium-deficiency,drought, heat and salt stress. Overexpression increases tolerance to stressors.
AT4G18360	GLYCOLATE OXIDASE 3 (GOX3)	0.887593	up	6.52e-16	Encodes a glycolate oxidase that modulates reactive oxygen species-mediated signal transduction during nonhost resistance.
AT2G31350	GLYOXALASE 2-5 (GLX2-5)	1.0569	up	5.41e-22	Encodes a mitochondrial glyoxalase 2 that can accommodate a number of different metal centers and with the predominant metal center being Fe(III)Zn(II).
AT2G32090	GLYOXALASE I-LIKE;9 (GLXI-LIKE;9)	0.873678	up	4.16e-12	Lactoylglutathione lyase / glyoxalase I family protein;(source:Araport11)
AT1G15380	GLYOXYLASE I 4 (GLYI4)	1.85353	up	4.74e-11	Glyoxalase which affects ABA?JA crosstalk. Member of the GLYI family. glyI4 mutant plants show a general stress phenotype characterized by compromised MG scavenging, accumulation of reactive oxygen species (ROS), stomatal closure, andreduced fitness was observed.
AT2G28420	GLYOXYLASE I 8 (GLYI8)	1.59595	up	0	Vicinal oxygen chelate (VOC) superfamily member.
AT4G24150	GROWTH-REGULATING FACTOR 8 (GRF8)	0.587128	up	1.28e-143	Growth regulating factor encoding transcription activator. One of the nine members of a GRF gene family, containing nuclear targeting domain. Involved in leaf development and expressed in shoot and flower.
AT5G28300	GT-2LIKE PROTEIN (GT2L)	0.638885	up	1.36e-67	Encodes a Ca(2+)-dependent CaM-binding protein. AtGT2L specifically targets the nucleus and possesses both transcriptional activation and DNA-binding abilities, implicating its function as a nuclear transcription factor.
AT3G47950	H(+)-ATPASE 4 (HA4)	0.918965	up	1.21e-08	mutant has Slight reduction in root and shoot growth; Exaggerated defects in salt stress; Plasma Membrane H+ ATPase
AT5G25930	HAESA-LIKE 3 (HSL3)	1.51188	up	4.76e-07	LRR transmembrane receptor kinase. Binds SCREW phyotocytokine signaling peptides during plant immune response.
AT3G12580	HEAT SHOCK 70 KDA PROTEIN 4 (HSP70-4)	3.13104	up	0	Cytoplasmically localized member of the heat shock protein 70 family. Forms complex(heat shock granule) with J3. Mutants are heat sensitive and show increased accummulation of insoluble proteins suggesting a role in thermotolerance.
AT5G16820	HEAT SHOCK FACTOR 3 (HSF3)	0.593197	up	5.65e-09	Encodes a putative transcription factor whose expression is not induced by heat but whose stable overexpression leads to expression of HSP. Required early in the stress response for transient expression of heat shock genes.
AT1G74310	HEAT SHOCK PROTEIN 101 (HSP101)	5.22888	up	0	Encodes ClpB1, which belongs to the Casein lytic proteinase/heat shock protein 100 (Clp/Hsp100) family. Involved in refolding of proteins which form aggregates under heat stress. Also known as AtHsp101. AtHsp101 is a cytosolic heat shock protein required for acclimation to high temperature.
AT3G46230	HEAT SHOCK PROTEIN 17.4 (HSP17.4)	5.16876	up	0	Member of the class I small heat-shock protein (sHSP) family, which accounts for the majority of sHSPs in maturing seeds.Induced by heat, cold, salt, drought and high-light.
AT5G12030	HEAT SHOCK PROTEIN 17.6A (HSP17.6A)	6.67767	up	0	Encodes a cytosolic small heat shock protein with chaperone activity that is induced by heat and osmotic stress and is also expressed late in seed development.
AT5G59720	HEAT SHOCK PROTEIN 18.2 (HSP18.2)	0.917894	up	0.0037297	encodes a low molecular weight heat shock protein that contains the heat shock element in the promoter region. Expression is induced in response to heat shock.
AT4G27670	HEAT SHOCK PROTEIN 21 (HSP21)	3.14836	up	5.09e-22	Encodes Hsp21, a chloroplast located small heat shock protein. A structure model of Hsp21, obtained by homology modeling, single-particle electron microscopy, and lysine-specific chemical crosslinking, shows that the Hsp21 subunits are arranged in two hexameric discs, rotated by 25 degree in relation to each other.
AT1G16030	HEAT SHOCK PROTEIN 70B (Hsp70b)	5.59258	up	0	heat shock protein 70B;(source:Araport11)
AT5G52640	HEAT SHOCK PROTEIN 90.1 (HSP90.1)	3.33634	up	0	Encodes a cytosolic heat shock protein AtHSP90.1. AtHSP90.1 interacts with disease resistance signaling components SGT1b and RAR1 and is required for RPS2-mediated resistance. The mRNA is cell-to-cell mobile.
AT4G18880	HEAT SHOCK TRANSCRIPTION FACTOR A4A (HSF A4A)	2.08133	up	1.45e-41	Encodes a member of Heat Stress Transcription Factor(Hsf) family that is a substrate of the MPK3/MPK6 signaling and regulates stress responses.
AT5G54070	HEAT SHOCK TRANSCRIPTION FACTOR A9 (HSFA9)	4.25076	up	7.43e-48	A member of Heat Stress Transcription Factor (Hsf) family. Not responding to heat stress. Is regulated by the seed-specific transcription factor ABI3. In turn, it regulates other heat stress proteins including Hsp17.4-CI, Hsp17.7-CII and Hsp101 during seed maturation.
AT3G02990	HEAT SHOCK TRANSCRIPTION FACTOR A1E (HSFA1E)	0.906447	up	3.44e-31	member of Heat Stress Transcription Factor (Hsf) family The mRNA is cell-to-cell mobile.
AT2G26150	HEAT SHOCK TRANSCRIPTION FACTOR A2 (HSFA2)	5.07268	up	1.21e-134	member of Heat Stress Transcription Factor (Hsf) family. Involved in response to misfolded protein accumulation in the cytosol. Regulated by alternative splicing and non-sense-mediated decay.
AT5G03720	HEAT SHOCK TRANSCRIPTION FACTOR A3 (HSFA3)	1.02929	up	0.00210016	Member of Heat Stress Transcription Factor (Hsf) family. Expression is regulated by DREB2A and in turn HSFA3 regulates the expression of hsps Hsp18.1-CI and Hsp26.5-MII35S. Involved in establishing thermotolerence.
AT5G18065	HEAT-INDUCED TAS1 TARGET 3 (HTT3)	1.10374	up	0.00206308	target of trans acting-siR480/255 protein;(source:Araport11)
AT2G32120	HEAT-SHOCK PROTEIN 70T-2 (HSP70T-2)	2.53531	up	2.56e-100	heat-shock protein 70T-2;(source:Araport11)
AT4G21320	HEAT-STRESS-ASSOCIATED 32 (HSA32)	1.43034	up	8.29e-09	Encodes heat-stress-associated 32-kD protein. Up-regulated by heat shock. Thermotolerance in a knockout mutant was compromised following a long recovery period (> 24 h) after acclimation heat shock treatment.
AT5G66110	HEAVY METAL ASSOCIATED ISOPRENYLATED PLANT PROTEIN 27 (HIPP27)	1.82817	up	1.64e-24	Heavy metal transport/detoxification superfamily protein;(source:Araport11)
AT2G36950	HEAVY METAL ASSOCIATED PROTEIN 20 (ATHMP20)	1.06766	up	1.13e-42	Heavy metal transport/detoxification superfamily protein;(source:Araport11)
AT5G03380	HEAVY METAL ASSOCIATED PROTEIN 43 (ATHMP43)	1.68319	up	1.45e-99	Heavy metal transport/detoxification superfamily protein;(source:Araport11)
AT1G63440	HEAVY METAL ATPASE 5 (HMA5)	0.77656	up	0.00015053	The Arabidopsis P-type ATPase HMA5 is involved in Cu detoxification. hma5 mutant plants exhibit Cu hypersensitivity, which is especially dramatic in roots where HMA5 is mostly expressed.
AT4G13420	HIGH AFFINITY K+ TRANSPORTER 5 (HAK5)	1.07104	up	0.000134342	Encodes a protein of the KUP/HAK/KT potassium channel class that is upregulated in the roots by K levels.
AT3G45060	HIGH AFFINITY NITRATE TRANSPORTER 2.6 (NRT2.6)	1.91253	up	9.4e-14	member of High affinity nitrate transporter family
AT3G51880	HIGH MOBILITY GROUP B1 (HMGB1)	1.05537	up	1.74e-85	Encodes a protein belonging to the subgroup of HMGB (high mobility group B) proteins that have a distinctive DNA-binding motif, the HMG-box domain. The motif confers non-sequence specific interaction with linear DNA and structure-specific binding to distorted DNA sites. The HMGB proteins are involved in the assembly of nucleoprotein complexes. Can be phosphorylated by CK2alpha. In interphase cell…
AT1G20693	HIGH MOBILITY GROUP B2 (HMGB2)	0.657766	up	1.33e-93	Encodes a protein belonging to the subgroup of HMGB (high mobility group B) proteins that have a distinctive DNA-binding motif, the HMG-box domain. The motif confers non-sequence specific interaction with linear DNA and structure-specific binding to distorted DNA sites. The HMGB proteins are involved in the assembly of nucleoprotein complexes. Can be phosphorylated by CK2alpha. The mRNA is cell-t…
AT5G59220	HIGHLY ABA-INDUCED PP2C GENE 1 (HAI1)	1.21609	up	0.000235622	Encodes a member of the PP2C family (Clade A protein phosphatases type 2C). Functions as a negative regulator of osmotic stress and ABA signaling.
AT1G07430	HIGHLY ABA-INDUCED PP2C GENE 2 (HAI2)	1.06846	up	6.07e-90	Encodes a member of the group A protein phosphatase 2C (PP2C) family that is responsible for negatively regulating seed dormancy.
AT2G29380	HIGHLY ABA-INDUCED PP2C GENE 3 (HAI3)	1.53379	up	3.06e-72	highly ABA-induced PP2C protein 3;(source:Araport11)
AT5G26040	HISTONE DEACETYLASE 2 (HDA2)	0.630226	up	0.00286864	Class III RPD3 type protein. Encodes HDA2, a member of the histone deacetylase family proteins.
AT2G18050	HISTONE H1-3 (HIS1-3)	3.93935	up	2.54e-127	encodes a structurally divergent linker histone whose gene expression is induced by dehydration and ABA. The mRNA is cell-to-cell mobile.
AT2G46680	HOMEOBOX 7 (HB-7)	1.33651	up	3.66e-05	encodes a putative transcription factor that contains a homeodomain closely linked to a leucine zipper motif. Transcript is detected in all tissues examined. Is transcriptionally regulated in an ABA-dependent manner and may act in a signal transduction pathway which mediates a drought response.
AT4G16780	HOMEOBOX PROTEIN 2 (HB-2)	0.967625	up	8.59e-27	Encodes a homeodomain-leucine zipper protein that is rapidly and strongly induced by changes in the ratio of red to far-red light. It is also involved in cell expansion and cell proliferation and in the response to auxin. The mRNA is cell-to-cell mobile.
AT3G22740	HOMOCYSTEINE S-METHYLTRANSFERASE 3 (HMT3)	3.42595	up	5.07e-33	homocysteine S-methyltransferase (HMT3)
AT5G54080	HOMOGENTISATE 1,2-DIOXYGENASE (HGO)	0.884617	up	9.61e-15	Encodes a homogentisate 1,2-dioxygenase that can convert homogentisate to malylacetoacetate and is likely to be involved in tyrosine catabolism.
AT4G29820	HOMOLOG OF CFIM-25 (CFIM-25)	0.856084	up	4.48e-08	Encodes a homolog of the protein CFI-25, a polyadenylation factor subunit.
AT2G12550	HOMOLOG OF HUMAN NUB1 (NUB1)	0.586809	up	1.46e-05	ubiquitin-associated (UBA)/TS-N domain-containing protein;(source:Araport11)
AT3G50480	HOMOLOG OF RPW8 4 (HR4)	1.29228	up	0.000176976	Homolog of RPW8
AT5G41360	HOMOLOG OF XERODERMA PIGMENTOSUM COMPLEMENTATION GROUP B 2 (XPB2)	0.662547	up	5.86e-11	Encodes XPB2, a DNA repair protein and transcription factor. Arabidopsis thaliana has duplicated XPB gene (AtXPB1 and AtXPB2, with high similarity to each other). XPB proteins are involved in both DNA repair and transcription, they are component of the transcription factor IIH (TFIIH) and are responsible for DNA helicase activity during nucleotide (nt) excision repair (NER). Complementation assay…
AT4G12400	HOP3 (Hop3)	3.24458	up	2.01e-161	Encodes one of the 36 carboxylate clamp (CC)-tetratricopeptide repeat (TPR) proteins (Prasad 2010, Pubmed ID: 20856808) with potential to interact with Hsp90/Hsp70 as co-chaperones.
AT5G62490	HVA22 HOMOLOGUE B (HVA22B)	1.601	up	1.12e-275	Part of the AtHVA22 family. Protein expression is ABA- and stress-inducible.
AT4G36720	HVA22-LIKE PROTEIN K (HVA22K)	0.708813	up	6.28e-10	HVA22-like protein K;(source:Araport11)
AT3G17609	HY5-HOMOLOG (HYH)	1.02096	up	0.0048742	Encodes a homolog of HY5 (HYH). Involved in phyB signaling pathway.
AT5G50700	HYDROXYSTEROID DEHYDROGENASE 1 (HSD1)	2.05813	up	1.25e-09	Encodes a hydroxysteroid dehydrogenase HSD1. Two copies of HSD1 (At5g50600 and At5g50700) exist in the Arabidopsis genome as a result of an exact 33-kb duplication on chromosome 5 encompassing seven genes. There are five homologs of HSD1 in Arabidopsis (HSD2-At3g47350, HSD3-At3g47360, HSD4-At5g50590, HSD4-At5g50690 and HSD6-At5g50770; HSD4 has two copies due to the same gene duplication event occ…
AT4G10020	HYDROXYSTEROID DEHYDROGENASE 5 (HSD5)	1.41701	up	0	Encodes a putative hydroxysteroid dehydrogenase (HSD). Genes that encode HSD include: At5g50600 and At5g50700 (HSD1), At3g47350(HSD2), At3g47360(HSD3), At5g50590 and At5g50690(HSD4), At5g50770(HSD6) (Plant Cell Physiology 50:1463). Two copies of HSD1 and HSD4 exist due to a gene duplication event. In Plant Physiology 145:87, At5g50690 is HSD7, At4g10020 is HSD5.
AT1G72770	HYPERSENSITIVE TO ABA1 (HAB1)	0.666964	up	6.65e-07	mutant has ABA hypersensitive inhibition of seed germination; Protein Phosphatase 2C; regulates the activation of the Snf1-related kinase OST1 by abscisic acid. The mRNA is cell-to-cell mobile.
AT1G05575	HYPOXIA RESPONSE UNKNOWN PROTEIN 17 (HUP17)	0.946795	up	0.00679605	transmembrane protein;(source:Araport11)
AT3G10020	HYPOXIA RESPONSE UNKNOWN PROTEIN 26 (HUP26)	1.17002	up	2.64e-241	plant/protein;(source:Araport11)
AT5G27760	HYPOXIA-INDUCED GENE DOMAIN 2 (ATHIGD2)	0.703236	up	1.2e-18	Hypoxia-responsive family protein;(source:Araport11)
AT3G02875	IAA-LEUCINE RESISTANT 1 (ILR1)	0.673025	up	5.59e-08	Hydrolyzes amino acid conjugates of the plant growth regulator indole-3-acetic acid (IAA), including IAA-Leu and IAA-Phe. Uses Mg and Co ions as cofactors.
AT4G37560	IAMHYDROLASE12 (IAMH2)	0.781753	up	0.000408582	Indole-3-acetamide (IAM) hydrolase gene required for the auxin effects of IAM.
AT4G31270	IDM1-ASSOCIATED PROTEIN 2 (IDAP2)	0.76299	up	0.000490372	Encodes IDAP2. Acts together with IDAP1 and IDM1 to regulate active DNA demethylation.
AT2G34900	IMBIBITION-INDUCIBLE 1 (IMB1)	0.647413	up	2.06e-39	Encodes a member of the BET subgroup of bromodomain proteins, a novel class of putative transcription factors. Its expression is induced during seed imbibition and downregulated during germination. Seeds of a loss-of-function mutant allele, imb1, show impaired cotyledon greening during germination in abscisic acid (ABA) and express higher levels of ABI5 protein than the wild type. Moreover, imb1 …
AT1G33970	IMMUNE ASSOCIATED NUCLEOTIDE BINDING 9 (IAN9)	0.644991	up	1.39e-22	IAN9 is a member of a small family of proteins. It's expression is repressed upon pathogen infection and loss of function mutants show increased resistance to bacterial pathogens.
AT5G66730	INDETERMINATE DOMAIN 1 (IDD1)	0.837927	up	2.38e-61	C2H2-like zinc finger protein;(source:Araport11)
AT1G55110	INDETERMINATE(ID)-DOMAIN 7 (IDD7)	0.673727	up	3.27e-22	indeterminate(ID)-domain 7;(source:Araport11)
AT1G21110	INDOLE GLUCOSINOLATE O-METHYLTRANSFERASE 3 (IGMT3)	0.920641	up	0.00678939	O-methyltransferase family protein;(source:Araport11)
AT1G21130	INDOLE GLUCOSINOLATE O-METHYLTRANSFERASE 4 (IGMT4)	1.36488	up	1.04e-05	O-methyltransferase family protein;(source:Araport11)
AT4G15550	INDOLE-3-ACETATE BETA-D-GLUCOSYLTRANSFERASE (IAGLU)	0.615914	up	1.62e-53	UDP-glucose:indole-3-acetate beta-D-glucosyltransferase
AT1G30220	INOSITOL TRANSPORTER 2 (INT2)	1.92209	up	2.52e-19	Inositol transporter presenting conserved extracellular loop domains homologs of plexins/semaphorin/integrin (PSI) domains from animal type I receptors.
AT1G68460	ISOPENTENYLTRANSFERASE 1 (IPT1)	1.28066	up	0.000112541	Encodes a putative adenylate isopentenyltransferase. It catalyzes the formation of isopentenyladenosine 5'-monophosphate (iPMP) from AMP and dimethylallylpyrophosphate (DMAPP), but it has a lower Km for ADP and likely works using ADP or ATP in plants. It is involved in cytokinin biosynthesis.
AT2G43100	ISOPROPYLMALATE ISOMERASE 2 (IPMI2)	0.841204	up	6.42e-07	Small subunit, which together with IPMI SSU2, IPMI SSU3 and IPMI LSU1, is a member of heterodimeric isopropylmalate isomerase (IPMI). Together with IPMI SSU3 participates in the Met chain elongation pathway.
AT1G13340	IST1-LIKE 6 (ISTL6)	1.47127	up	1.07e-05	Regulator of Vps4 activity in the MVB pathway protein;(source:Araport11)
AT1G79910	IST1-LIKE 8 (ISTL8)	1.71957	up	6.12e-07	Regulator of Vps4 activity in the MVB pathway protein;(source:Araport11)
AT4G00220	JAGGED LATERAL ORGANS (JLO)	1.65202	up	4.39e-15	Encodes a protein containing a LOB domain that is expressed in embryos, flower primordium and lateral floral organ boundaries. Overexpression is correlated with activation of STM and KNAT1 and down regulation of PIN1 and reduced auxin transport levels. Ectopic expression in plants results in premature termination of the shoot apical meristem and small, lobed leaves. A maternally expressed imprint…
AT2G38240	JASMONATE-INDUCED OXYGENASE4 (JOX4)	3.49005	up	1.14e-28	One of 4 paralogs encoding a 2-oxoglutarate/Fe(II)-dependent oxygenases that hydroxylates JA to 12-OH-JA.
AT1G48500	JASMONATE-ZIM-DOMAIN PROTEIN 4 (JAZ4)	1.03725	up	1.33e-05	Jasmonate zim domain transcription factor family protein.Involved in freezing tolerance and JA iduceed leaf senesence.
AT2G34600	JASMONATE-ZIM-DOMAIN PROTEIN 7 (JAZ7)	3.58567	up	8.12e-39	Key regulator in alternative splicing in the jasmonate signaling pathway, alone and in collaboration with other regulators.
AT1G30135	JASMONATE-ZIM-DOMAIN PROTEIN 8 (JAZ8)	1.42724	up	1.65e-05	jasmonate-zim-domain protein 8;(source:Araport11)
AT5G05600	JASMONIC ACID OXIDASE 2 (JOX2)	0.908676	up	1.34e-06	Encodes a protein with similarity to flavonol synthases that is involved in the detoxifcation polycyclic aromatic hydrocarbons.One of 4 paralogs encoding a 2-oxoglutarate/Fe(II)-dependent oxygenases that hydroxylates JA to 12-OH-JA.
AT5G10650	JAV1- 37 ASSOCIATED UBIQUITIN LIGASE 1 (JUL1)	0.60242	up	8.44e-05	JUL1 encode a RING-type E3 ubiquitin ligase that is involved in JA responses. It ubiquitinates the JAV1 jasmonic acid response repressor which is then degraded by the proteosome. Participates in ABA-mediated microtubule depolymerization, stomatal closure, and tolerance response to drought stress.
AT5G07480	KAR-UP OXIDOREDUCTASE 1 (KUOX1)	1.68323	up	6.65e-32	KAR-UP oxidoreductase 1;(source:Araport11)
AT4G32295	KINASE-INDUCIBLE DOMAIN INTERACTING 9 (KIX9)	0.61956	up	0.000199781	histone acetyltransferase;(source:Araport11)
AT3G19150	KIP-RELATED PROTEIN 6 (KRP6)	0.642592	up	2.01e-06	Kip-related protein (KRP) gene, encodes CDK (cyclin-dependent kinase) inhibitor (CKI), negative regulator of cell division. Binds to D type cyclins. A member of seven KRP genes found in Arabidopsis thaliana. Differential expression patterns for distinct KRPs were revealed by in situ hybridization. KRP6 appears to be targeted for degradation by RHF1a and RHF2a to allow mitotic divisions during gam…
AT3G59940	KISS ME DEADLY 4 (KMD4)	1.81888	up	9.27e-134	Encodes a member of a family of F-box proteins, called the KISS ME DEADLY (KMD) family, that targets type-B ARR proteins for degradation and is involved in the negative regulation of the cytokinin response. Also named as KFB50, a member of a group of Kelch repeat F-box proteins that negatively regulate phenylpropanoid biosynthesis by targeting the phenypropanoid biosynthesis enzyme phenylalanine …
AT1G14760	KNOX ARABIDOPSIS THALIANA MEINOX (KNATM)	2.80707	up	2.48e-44	Encodes a novel Arabidopsis KNOX gene that encodes a MEINOX domain but lacks the homeodomain and interacts with TALE-class homeodomain proteins to modulate their activities
AT1G79880	LA PROTEIN 2 (LA2)	0.715102	up	1.04e-15	RNA recognition motif (RRM)-containing protein;(source:Araport11)
AT3G51810	LATE EMBRYOGENESIS ABUNDANT 1 (EM1)	2.46677	up	0	Encodes a ABA-inducible protein that accumulates during seed maturation, in parallel with its corresponding mRNA but with a 3 d delay. During germination, AtEm1 protein undergoes two successive cleavages before being degraded. Both proteins are more stable than the corresponding mRNA. The gene can be activated by the basic leucine zipper transcription factor ABI5. Expressed predominantly in prova…
AT1G01470	LATE EMBRYOGENESIS ABUNDANT 14 (LEA14)	3.82233	up	3.76e-239	Encodes late-embryogenesis abundant protein whose mRNA levels are induced in response to wounding and light stress. Might be involved in protection against desiccation.
AT2G35300	LATE EMBRYOGENESIS ABUNDANT 18 (LEA18)	1.43397	up	0	Encodes LEA4-2/LEA18, a member of the Late Embryogenesis Abundant (LEA) proteins which typically accumulate in response to low water availability conditions imposed during development or by the environment.
AT2G42560	LATE EMBRYOGENESIS ABUNDANT 25 (LEA25)	4.85298	up	0	Late embryogenesis protein. Based on in vitro studies, likely plays a role in stablizing membranes in response to freezing stress.
AT1G02820	LATE EMBRYOGENESIS ABUNDANT 3 (LEA3)	0.853871	up	0.00983592	Late embryogenesis abundant 3 (LEA3) family protein;(source:Araport11)
AT1G32560	LATE EMBRYOGENESIS ABUNDANT 4-1 (AtLEA4-1)	1.08396	up	0	Encodes LEA4-1, a member of the Late Embryogenesis Abundant (LEA) proteins which typically accumulate in response to low water availability conditions imposed during development or by the environment.
AT5G06760	LATE EMBRYOGENESIS ABUNDANT 4-5 (LEA4-5)	1.29467	up	0	Encodes LEA4-5, a member of the Late Embryogenesis Abundant (LEA) proteins which typically accumulate in response to low water availability conditions imposed during development or by the environment. Most of the diverse set of LEA proteins can be grouped according to properties such as high hydrophilicity and high content of glycine or other small amino acids in what has been termed hydrophilins…
AT2G40170	LATE EMBRYOGENESIS ABUNDANT 6 (GEA6)	4.28617	up	0	Encodes a group 1 LEA gene that is activated by direct binding of ABI5 to its promoter and is involved in response to ABA. Is required for normal seed development. Involved in regulating the timing of desiccation tolerance and rate of water loss during seed maturation.
AT1G52690	LATE EMBRYOGENESIS ABUNDANT 7 (LEA7)	1.20964	up	0	Intrinsically disordered protein that stabilizes lactate dehydrogenase (LDH) during drying and freezing.
AT3G22500	LATE EMBRYOGENESIS ABUNDANT PROTEIN ECP31 (ATECP31)	5.42662	up	0	late embryogenesis abundant (LEA) protein
AT3G15670	LATE EMBRYOGENESIS ACCUMULATING 76 (LEA76)	1.07099	up	0	Late embryogenesis abundant protein (LEA) family protein;(source:Araport11)
AT2G42430	LATERAL ORGAN BOUNDARIES-DOMAIN 16 (LBD16)	1.03975	up	3.18e-61	LOB-domain protein gene LBD16. This gene contains one auxin-responsive element (AuxRE). Regluates lateral root formation.
AT5G16550	LDAP INTERACTING PROTEIN (LDIP)	0.795591	up	1.08e-16	Lipid droplet protein associated with LDAP3.
AT3G03310	LECITHIN:CHOLESTEROL ACYLTRANSFERASE 3 (LCAT3)	0.923614	up	2.32e-13	lecithin:cholesterol acyltransferase 3;(source:Araport11)
AT1G02050	LESS ADHESIVE POLLEN 6 (LAP6)	0.746164	up	4.72e-07	Chalcone and stilbene synthase family protein;(source:Araport11)
AT1G12040	LEUCINE-RICH REPEAT/EXTENSIN 1 (LRX1)	2.29131	up	1.19e-11	encodes a a chimeric leucine-rich repeat/extensin protein that regulates root hair morphogenesis and elongation. Null mutants develop root hairs that frequently abort, swell, or branch. Gene is expressed in root hair cells and protein is specifically localized in the wall of the hair proper. The mRNA is cell-to-cell mobile.
AT4G33970	LEUCINE-RICH REPEAT/EXTENSIN 11 (LRX11)	1.42417	up	1.33e-11	Pollen expressed protein required for pollen tube growth.Along with other members of the LRX family, itnteracts with RALF4 to control pollen tube growth and integrity. Loss of function results in premature pollen tube rupture and reduced fertility.
AT1G49490	LEUCINE-RICH REPEAT/EXTENSIN 9 (LRX9)	0.638397	up	8.78e-06	Pollen expressed protein required for pollen tube growth.Along with other members of the LRX family, itnteracts with RALF4 to control pollen tube growth and integrity. Loss of function results in premature pollen tube rupture and reduced fertility.
AT4G02690	LIFEGUARD 3 (LFG3)	3.10185	up	3.33e-81	Stress induced membrane protein. Mutants show enhanced cell death under stress.
AT1G03070	LIFEGUARD 4 (LFG4)	2.04128	up	1.67e-09	Bax inhibitor-1 family protein;(source:Araport11)
AT1G78600	LIGHT-REGULATED ZINC FINGER PROTEIN 1 (LZF1)	0.639714	up	2.63e-10	Light regulated B-box (zinc finger)protein.
AT1G07985	LIPID DROPLET PLASMA MEMBRANE ADAPTOR (LIPA)	1.52474	up	0	Protein of unknown function. May function in tethering lipid droplet to the plasma membrane via interaction with SLDP1/2.
AT3G52770	LITTLE ZIPPER 3 (ZPR3)	0.947174	up	5.52e-08	ZPR3 is a small-leucine zipper containing protein that is involved in the establishment of leaf polarity.
AT5G03200	LOG2-LIKE UBIQUITIN LIGASE1 (LUL1)	0.728201	up	3.4e-15	Paralog of LOG2 (At3g09770), a ubiquitin ligase that regulates amino acid export.
AT3G53410	LOG2-LIKE UBIQUITIN LIGASE2 (LUL2)	0.618877	up	1.26e-06	Paralog of LOG2 (At3g09770), a ubiquitin ligase that regulates amino acid export.
AT5G55370	LONG-CHAIN-ALCOHOL O-FATTY-ACYLTRANSFERASE 2 (AT2)	0.677084	up	7.5e-19	MBOAT (membrane bound O-acyl transferase) family protein;(source:Araport11)
AT3G09770	LOSS OF GDU 2 (LOG2)	0.595324	up	3.41e-42	Encodes a ubiquitin E3 ligase LOG2 (LOSS OF GDU2). Required for GLUTAMINE DUMPER1(GDU1)-induced amino secretion.
AT3G50970	LOW TEMPERATURE-INDUCED 30 (LTI30)	6.58912	up	1.81e-282	Belongs to the dehydrin protein family, which contains highly conserved stretches of 7-17 residues that are repetitively scattered in their sequences, the K-, S-, Y- and lysine rich segments. LTI29 and LTI30 double overexpressors confer freeze tolerance. Located in membranes. mRNA upregulated by water deprivation and abscisic acid. The mRNA is cell-to-cell mobile.
AT1G75830	LOW-MOLECULAR-WEIGHT CYSTEINE-RICH 67 (LCR67)	1.71164	up	0	Predicted to encode a PR (pathogenesis-related) protein. Belongs to the plant defensin (PDF) family with the following members: At1g75830/PDF1.1, At5g44420/PDF1.2a, At2g26020/PDF1.2b, At5g44430/PDF1.2c, At2g26010/PDF1.3, At1g19610/PDF1.4, At1g55010/PDF1.5, At2g02120/PDF2.1, At2g02100/PDF2.2, At2g02130/PDF2.3, At1g61070/PDF2.4, At5g63660/PDF2.5, At2g02140/PDF2.6, At5g38330/PDF3.1 and At4g30070/PDF…
AT5G52300	LOW-TEMPERATURE-INDUCED 65 (LTI65)	1.99841	up	0	Encodes a protein that is induced in expression in response to water deprivation such as cold, high-salt, and desiccation. The response appears to be via abscisic acid. The promoter region contains two ABA-responsive elements (ABREs) that are required for the dehydration-responsive expression of rd29B as cis-acting elements. Protein is a member of a gene family with other members found plants, an…
AT5G52310	LOW-TEMPERATURE-INDUCED 78 (LTI78)	1.63723	up	1.06e-60	cold regulated gene, the 5' region of cor78 has cis-acting regulatory elements that can impart cold-regulated gene expression The mRNA is cell-to-cell mobile.
AT4G02410	L-TYPE LECTIN RECEPTOR KINASE IV.3 (LECRK-IV.3)	2.4059	up	1.28e-18	Concanavalin A-like lectin protein kinase family protein;(source:Araport11)
AT1G15530	L-TYPE LECTIN RECEPTOR KINASE S.1 (LECRK-S.1)	0.612917	up	5.71e-16	Concanavalin A-like lectin protein kinase family protein;(source:Araport11)
AT2G32800	L-TYPE LECTIN RECEPTOR KINASE S.2 (LECRK-S.2)	2.18127	up	6.31e-30	protein kinase family protein;(source:Araport11)
AT2G43700	L-TYPE LECTIN RECEPTOR KINASE V.4 (LECRK-V.4)	1.19978	up	0.000182015	Concanavalin A-like lectin protein kinase family protein;(source:Araport11)
AT4G28350	L-TYPE LECTIN RECEPTOR KINASE VII.2 (LECRK-VII.2)	0.937479	up	0.00645061	Concanavalin A-like lectin protein kinase family protein;(source:Araport11)
AT1G78960	LUPEOL SYNTHASE 2 (LUP2)	0.932716	up	0.00879644	Encodes a multifunctional 2-3-oxidosqualene (OS)-triterpene cyclase that can cyclize OS into lupeol, alpha- and beta-amyrin.
AT4G35180	LYS/HIS TRANSPORTER 7 (LHT7)	1.29863	up	4.59e-05	LYS/HIS transporter 7;(source:Araport11)
AT5G40780	LYSINE HISTIDINE TRANSPORTER 1 (LHT1)	0.781486	up	1.84e-18	Encodes LHT1 (lysine histidine transporter), a high-affinity transporter for cellular amino acid uptake in both root epidermis and leaf mesophyll.
AT4G33150	LYSINE-KETOGLUTARATE REDUCTASE (LKR)	0.756996	up	4e-06	This is a splice variant of the LKR/SDH locus. It encodes a bifunctional polypeptide lysine-ketoglutarate reductase and saccharopine dehydrogenase involved in lysine degradation. There is another splice variant that encodes a mono saccharopine dehydrogenase protein. Gene expression is induced by abscisic acid, jasmonate, and under sucrose starvation.
AT2G33580	LYSM-CONTAINING RECEPTOR-LIKE KINASE 5 (LYK5)	0.861371	up	5.74e-13	Encodes a putative LysM-containing receptor-like kinase. LYK5 is a major chitin receptor and forms a chitin-induced complex with related kinase CERK1. Based on protein sequence alignment analysis, it was determined as a pseudo kinase due to a lack of the ATP-binding P-loop in the kinase domain.
AT3G48390	MA3 DOMAIN-CONTAINING TRANSLATION REGULATORY FACTOR 4 (MRF4)	0.655343	up	8.06e-07	MA3 domain-containing protein;(source:Araport11)
AT5G65060	MADS AFFECTING FLOWERING 3 (MAF3)	0.664982	up	0.00146008	MADS domain protein - flowering regulator that is closely related to FLC
AT5G65070	MADS AFFECTING FLOWERING 4 (MAF4)	1.13979	up	1.44e-11	Encodes MADS-box containing FLC paralog. Five splice variants have been identified but not characterized with respect to expression patterns and/or differing function. Overexpression of the gene in the Landsberg ecotype leads to a delay in flowering, transcript levels of MAF4 are reduced after a 6 week vernalization.
AT1G73500	MAP KINASE KINASE 9 (MKK9)	0.713748	up	5.5e-11	member of MAP Kinase Kinase family. Autophosphorylates and also phosphorylates MPK3 and MPK6. Independently involved in ethylene and calmalexin biosynthesis. Induces transcription of ACS2, ACS6, ERF1, ERF2, ERF5, ERF6, CYP79B2, CYP79B3, CYP71A13 and PAD3.
AT1G80180	MAPK SUBSTRATES IN THE STOMATAL LINEAGE 1 (MASS1)	0.787869	up	5.72e-34	Encodes a substrate of the MAPK kinases. Phenotypic analyses of Arabidopsis expressing phosphorylation site mutant forms of At1g80180.1 showed clustered stomata and higher stomatal index in cotyledons expressing the phosphomimetic form of At1g80180.1. Tightly connected with MAPK signaling to fine-tune stomatal production and patterning.
AT2G34570	MATERNAL EFFECT EMBRYO ARREST 21 (MEE21)	0.594066	up	5.99e-19	PIN domain-like family protein;(source:Araport11)
AT2G34790	MATERNAL EFFECT EMBRYO ARREST 23 (MEE23)	1.33894	up	0.000134297	Encodes a BBE-like enzyme that acts in monolignol metabolism by catalyzing the oxidation of aromatic allylic alcohols, such as coumaryl-, sinapyl-, and coniferyl alcohol, to the corresponding aldehydes.
AT1G25310	MATERNAL EFFECT EMBRYO ARREST 8 (MEE8)	3.03813	up	5.41e-68	basic helix-loop-helix (bHLH) DNA-binding family protein;(source:Araport11)
AT3G59350	MAZZA (MAZ)	0.619978	up	2.81e-15	Pti-like protein. Interacts with CLV1 and functions in CLE peptide signaling pathway in root development. Membrane localization is dependent on palmytolation.
AT1G26665	MEDIATOR 10B (MED10B)	0.748617	up	3.03e-41	Mediator complex, subunit Med10;(source:Araport11)
AT1G29400	MEI2-LIKE PROTEIN 5 (ML5)	0.775926	up	7.23e-17	A member of mei2-like gene family, predominantly plant-based family of genes encoding RNA binding proteins with characteristic presence of a highly conserved RNA binding motif first described in the mei2 gene of the fission yeast S. pombe. In silico analyses reveal nine mei2 -like genes in A. thaliana. They were grouped into four distinct clades, based on overall sequence similarity and subfamily…
AT4G22270	MEMBRANE RELATED BIGGER1 (MRB1)	0.888475	up	0.00505442	Encodes a plasma membrane protein involved in the positive regulation of organ size development. Overexpression results in organ size enlargement.
AT5G64240	METACASPASE 3 (MC3)	3.00115	up	2.85e-22	Encodes a type I metacaspase. Two Arabidopsis metacaspases, AT1G02170 (MC1) and AT4G25110 (MC2) antagonistically control programmed cell death in Arabidopsis. MC1 is a positive regulator of cell death and requires conserved caspase-like putative catalytic residues for its function. MC2 negatively regulates cell death. This function is independent of the putative catalytic residues. A third type I…
AT2G29410	METAL TOLERANCE PROTEIN B1 (MTPB1)	1.80357	up	2.39e-08	member of Zinc transporter (ZAT) family
AT3G09390	METALLOTHIONEIN 2A (MT2A)	1.80013	up	0	metallothionein, binds to and detoxifies excess copper and other metals, limiting oxidative damage
AT1G64660	METHIONINE GAMMA-LYASE (MGL)	1.76263	up	1.48e-274	Encodes a functional methionine gamma-lyase, a cytosolic enzyme catalyzes the degradation of methionine into methanethiol, alpha-ketobutyrate and ammonia. The catabolism of excess methionine is important to methionine homeostasis. The mRNA is cell-to-cell mobile.
AT1G53670	METHIONINE SULFOXIDE REDUCTASE B 1 (MSRB1)	0.754159	up	4.46e-06	1-Cys methionine sulfoxide reductase.
AT4G04810	METHIONINE SULFOXIDE REDUCTASE B4 (MSRB4)	0.890738	up	2.86e-06	methionine sulfoxide reductase B4;(source:Araport11)
AT4G16690	METHYL ESTERASE 16 (MES16)	0.991297	up	0.00161868	Encodes a protein shown to have carboxylesterase activity, methyl IAA esterase activity, and methyl jasmonate esterase activity in vitro. This protein does not act on MeSA, MeGA4, or MEGA9 in vitro. Although MES16 is similar to MES17, a MeIAA hydrolase, two mes16 mutant lines (SALK_151578) and (SALK_139756) do not show altered sensitivity to MeIAA in root growth assays. MES16 transcripts appear t…
AT5G10300	METHYL ESTERASE 5 (MES5)	0.819631	up	8.56e-84	Encodes a protein with R-selective hydroxynitrile lyase activity. It has similarity to the SABP2 methyl salicylate esterase from tobacco. This protein does not act on methyl IAA, methyl JA, MeSA, MeGA4, or MEGA9 in vitro.
AT2G23590	METHYL ESTERASE 8 (MES8)	0.708189	up	0.00607442	Encodes a protein shown to have carboxylesterase activity in vitro. It has similarity to the SABP2 methyl salicylate esterase from tobacco. This protein does not act on methyl IAA, methyl JA, MeSA, MeGA4, or MEGA9 in vitro.
AT3G15790	METHYL-CPG-BINDING DOMAIN 11 (MBD11)	0.973977	up	2.99e-25	Protein containing methyl-CpG-binding domain.Has sequence similarity to human MBD proteins.
AT3G14395	MITE ATTACK TRIGGERED IMMUNITY 1 (MATI)	1.20084	up	0.000677665	Protein Involved in the Regulation of Herbivore-Associated Signaling Pathways, affecting the expression of genes involved in biosynthesis and signaling of the jasmonic acid and salicylic acid hormones.
AT1G07030	MITOCHONDRIAL IRON TRANSPORTER 2 (MIT2)	0.613276	up	1.16e-22	Mitochondrial substrate carrier family protein;(source:Araport11)
AT4G25200	MITOCHONDRION-LOCALIZED SMALL HEAT SHOCK PROTEIN 23.6 (HSP23.6-MITO)	4.93333	up	4.61e-105	AtHSP23.6-mito mRNA, nuclear gene encoding mitochondrial
AT1G07150	MITOGEN-ACTIVATED PROTEIN KINASE KINASE KINASE 13 (MAPKKK13)	1.62412	up	3.15e-08	Member of MEKK subfamily. Involved in wound induced signaling where it interacts with At5g40440, and activates At1g59580.
AT2G30040	MITOGEN-ACTIVATED PROTEIN KINASE KINASE KINASE 14 (MAPKKK14)	1.86018	up	4.38e-08	Member of MEKK subfamily. Induced by jasmonic acid and wounding in involved in insectivory response signaling. Iinteracts with At5g40440, and activates At1g59580.
AT4G08480	MITOGEN-ACTIVATED PROTEIN KINASE KINASE KINASE 9 (MAPKKK9)	0.757135	up	0.00254743	Encodes a member of the A1 subgroup of the MEKK (MAPK/ERK kinase kinase) family. MEKK is another name for Mitogen-Activated Protein Kinase Kinase Kinase (MAPKKK or MAP3K). This subgroup has four members: At4g08500 (MEKK1, also known as ARAKIN, MAP3Kb1, MAPKKK8), At4g08480 (MEKK2, also known as MAP3Kb4, MAPKKK9), At4g08470 (MEKK3, also known as MAP3Kb3, MAPKKK10) and At4g12020 (MEKK4, also known a…
AT1G70840	MLP-LIKE PROTEIN 31 (MLP31)	4.04751	up	0	MLP-like protein 31;(source:Araport11)
AT1G12530	MODIFIER OF SNC1 9 (MOS9)	0.66639	up	0.000370596	Identified in a screen for suppressors of snc1. Regulator of SNC1 and RPP4 mediated immunity. Interacts with methyltransferase ATXR7.
AT4G15760	MONOOXYGENASE 1 (MO1)	2.8126	up	9.88e-18	Encodes a protein with similarity to monooxygenases that are known to degrade salicylic acid (SA).
AT5G07060	MOS4-ASSOCIATED COMPLEX SUBUNIT 5C (MAC5C)	1.38403	up	1.68e-06	Encodes MAC5C, homologous to MAC5A. MAC5A is a component of the MOS4-associated complex (MAC) that contributes to snc1- mediated autoimmunity. Homologues include AT1G07360 (MAC5A), AT2G29580 (MAC5B) and AT5G07060 (MAC5C). MAC5A and MAC5B are more closely related to each other than to MAC5C.
AT3G24500	MULTIPROTEIN BRIDGING FACTOR 1C (MBF1C)	2.40586	up	1.15e-35	One of three genes in A. thaliana encoding multiprotein bridging factor 1, a highly conserved transcriptional coactivator. May serve as a bridging factor between a bZIP factor and TBP. Its expression is specifically elevated in response to pathogen infection, salinity, drought, heat, hydrogen peroxide, and application of abscisic acid or salicylic acid. Constitutive expression enhances the tolera…
AT1G30620	MURUS 4 (MUR4)	0.774668	up	5.83e-15	encodes a type-II membrane protein that catalyzes 4-epimerization of UDP-D-Xylose to UDP-L-Arabinose in vitro, the nucleotide sugar used by glycosyltransferases in the arabinosylation of cell wall polysaccharides and wall-resident proteoglycans.
AT1G74650	MYB DOMAIN PROTEIN 31 (MYB31)	1.56085	up	5.68e-06	Member of the R2R3 factor gene family; wax regulator associated with reproductive development.
AT4G37260	MYB DOMAIN PROTEIN 73 (MYB73)	1.45713	up	3.44e-158	Member of the R2R3 factor gene family. The mRNA is cell-to-cell mobile.
AT4G26930	MYB DOMAIN PROTEIN 97 (MYB97)	1.03106	up	0.00102094	Encodes a putative transcription factor (MYB97).
AT2G22240	MYO-INOSITOL-1-PHOSPHATE SYNTHASE 2 (MIPS2)	2.73383	up	4.09e-80	** Referred to as MIPS1 in Mitsuhashi et al 2008. Myo-inositol-1-phosphate synthase isoform 2. Expressed in leaf, root and silique. Immunolocalization experiments with an antibody recognizing MIPS1, MIPS2, and MIPS3 showed endosperm localization.
AT5G55470	NA+/H+ (SODIUM HYDROGEN) EXCHANGER 3 (NHX3)	0.9153	up	2.93e-19	member of Sodium proton exchanger family
AT1G14660	NA+/H+ EXCHANGER 8 (NHX8)	0.65712	up	0.00819836	member of putative Na+/H+ antiporter (AtNHX) family. Functions as a plasma membrane Li+/H+ antiporter. Involved in Li+ efflux and detoxification.
AT1G34180	NAC DOMAIN CONTAINING PROTEIN 16 (NAC016)	0.867614	up	3e-06	NAC domain containing protein 16;(source:Araport11)
AT1G52890	NAC DOMAIN CONTAINING PROTEIN 19 (NAC019)	0.826242	up	4.27e-17	encodes a NAC transcription factor whose expression is induced by drought, high salt, and abscisic acid. This gene binds to ERD1 promoter in vitro.
AT3G15500	NAC DOMAIN CONTAINING PROTEIN 3 (NAC3)	0.92989	up	0.00525678	Encodes an ATAF-like NAC-domain transcription factor that doesn't contain C-terminal sequences shared by CUC1, CUC2 and NAM. Note: this protein (AtNAC3) is not to be confused with the protein encoded by locus AT3G29035, which, on occasion, has also been referred to as AtNAC3. The mRNA is cell-to-cell mobile.
AT1G77450	NAC DOMAIN CONTAINING PROTEIN 32 (NAC032)	1.99073	up	1.05e-62	NAC domain transcriptional regulator that is induced by ROS in roots where it regulates the expression of downstream genes such as MYB30.
AT2G43000	NAC DOMAIN CONTAINING PROTEIN 42 (NAC042)	1.75149	up	3.29e-07	Encodes a NAC transcription factor induced by hydrogen peroxide (H2O2). Involved in senescence. Over expression of the gene strongly delays senescence and enhances tolerance to various abiotic stresses.
AT3G44290	NAC DOMAIN CONTAINING PROTEIN 60 (NAC060)	0.707855	up	1.38e-24	Represses sugar-induced ABI5 transcription.
AT5G09330	NAC DOMAIN CONTAINING PROTEIN 82 (NAC082)	0.692109	up	3.89e-59	NAC domain containing protein 82;(source:Araport11)
AT4G05020	NAD(P)H DEHYDROGENASE B2 (NDB2)	1.0354	up	1.61e-26	Miitochondrial alternative NADH dehydrogenase.
AT4G23890	NADH DEHYDROGENASE-LIKE COMPLEX S (NdhS)	0.926114	up	0.000217425	NAD(P)H-quinone oxidoreductase subunit S;(source:Araport11)
AT2G19900	NADP-MALIC ENZYME 1 (NADP-ME1)	4.04961	up	0	The malic enzyme (EC 1.1.1.40) encoded by AtNADP-ME1 is expressed in response to developmental and cell-specific signals. The enzyme is active in vitro and appears to function as a homohexamer or homooctamer. It is believed to be a cytosolic protein.
AT4G09590	NDR1/HIN1-LIKE 22 (NHL22)	1.44014	up	2.25e-05	Encodes a protein whose sequence is similar to tobacco hairpin-induced gene (HIN1) and Arabidopsis non-race specific disease resistance gene (NDR1). Expression is not detected under normal conditions and in response to cucumber mosaic virus or spermine.
AT5G06320	NDR1/HIN1-LIKE 3 (NHL3)	0.641227	up	4.09e-18	encodes a protein whose sequence is similar to tobacco hairpin-induced gene (HIN1) and Arabidopsis non-race specific disease resistance gene (NDR1). Expression of this gene is induced by cucumber mosaic virus, spermine and Pseudomonas syringae pv. tomato DC3000. The gene product is localized to the plasma membrane.
AT1G74360	NEMATODE-INDUCED LRR-RLK 1 (NILR1)	1.04662	up	2.78e-08	NILR1 encodes a serine/threonine kinase involved in defense response to nematodes.
AT1G03470	NETWORKED 3A (NET3A)	1.54996	up	6.67e-32	Encodes a member of the NET superfamily of proteins that potentially couples different membranes to the actin cytoskeleton in plant cells. It colocalizes with filamentous actin and is localized to the nuclear membrane and the vacuolar membrane.
AT3G54500	NIGHT LIGHT-INDUCIBLE AND CLOCK-REGULATED GENE 2 (LNK2)	1.13322	up	1.75e-11	Member of a small family (4 proteins) in Arabidopsis that have some overlap in function. LNK2 along with LNK1 functions in the integration of light signaling and circadian clock. It is regulated by the clock TOC1 complex. Functions as a transcriptional coactivator.
AT3G12320	NIGHT LIGHT-INDUCIBLE AND CLOCK-REGULATED GENE 3 (LNK3)	1.01307	up	3.71e-29	Member of a small gene family. Appears to be clock regulated.Somewhat redundant with LNK1/2 though more like LNK4 in having affects on biomass accumulation and phototrophism.
AT3G25882	NIM1-INTERACTING 2 (NIMIN-2)	1.11709	up	3.27e-06	encodes a kinase that physically interacts with NPR1/NIM1
AT1G30100	NINE-CIS-EPOXYCAROTENOID DIOXYGENASE 5 (NCED5)	0.952514	up	0.000607002	Encodes 9-cis-epoxycarotenoid dioxygenase, a key enzyme in the biosynthesis of abscisic acid. The expression of this gene increases during the first 6h of imbibition.
AT3G24220	NINE-CIS-EPOXYCAROTENOID DIOXYGENASE 6 (NCED6)	0.816286	up	0.000206121	A member of gene NCED-related gene family, encodes 9-cis-epoxycarotenoid dioxygenase, a key enzyme in the biosynthesis of abscisic acid. The expression of this gene declines during the first 12h of imbibition.
AT1G78390	NINE-CIS-EPOXYCAROTENOID DIOXYGENASE 9 (NCED9)	0.750523	up	9.97e-09	Encodes 9-cis-epoxycarotenoid dioxygenase, a key enzyme in the biosynthesis of abscisic acid. The expression of this gene increases during the first 6h of imbibition.
AT1G12940	NITRATE TRANSPORTER2.5 (NRT2.5)	1.75665	up	2.78e-07	member of High affinity nitrate transporter family
AT3G44300	NITRILASE 2 (NIT2)	4.65186	up	4.93e-256	Encodes an enzyme that catalyzes the hydrolysis of indole-3-acetonitrile (IAN) to indole-3-acetic acid (IAA) (nitrile aminohydrolase, EC 3.5.5.1) and IAN to indole-3-acetamide (IAM) at lower levels. Mutants have reduced sensitivity to IAN and are sensitive to IAA. This enzyme likely participates in other non-auxin-related metabolic pathways. The mRNA is cell-to-cell mobile.
AT2G33070	NITRILE SPECIFIER PROTEIN 2 (NSP2)	6.93672	up	0	Encodes a nitrile-specifier protein NSP2. NSP2 is one out of five (At3g16400/NSP1, At2g33070/NSP2, At3g16390/NSP3, At3g16410/NSP4 and At5g48180/NSP5) A. thaliana epithiospecifier protein (ESP) homologues that promote simple nitrile, but not epithionitrile or thiocyanate formation.
AT3G03520	NON-SPECIFIC PHOSPHOLIPASE C3 (NPC3)	1.10444	up	2.17e-11	Lysophosphatidic acid phosphatase highly expressed during phosphate starvation and abiotic stresses. Role in lipid synthesis.
AT4G13250	NON-YELLOW COLORING 1 (NYC1)	0.817841	up	8.5e-19	Encodes a chlorophyll b reductase involved in the degradation of chlorophyll b and LHCII (light harvesting complex II).
AT4G22920	NON-YELLOWING 1 (NYE1)	0.637158	up	2.88e-11	Similar to the tomato senescence-inducible chloroplast stay-green protein 1. It is upregulated during maximal senescence in the Arabidopsis life cycle, especially in senescent leaves. Acts antagonistically with SGR2 to balance chlorophyll catabolism in chloroplasts with the dismantling and remobilizing of other cellular components in senescing leaf cells.
AT4G11910	NONYELLOWING 2 (NYE2)	1.43032	up	2.49e-92	Acts antagonistically with SGR1 to balance chlorophyll catabolism in chloroplasts with the dismantling and remobilizing of other cellular components in senescing leaf cells.
AT1G27080	NRT1/ PTR FAMILY 2.12 (NPF2.12)	1.63093	up	1.84e-06	Encodes a protein with low-affinity nitrate transporter activity that is expressed in the vascular tissue of the funiculus and the silique. This plasma membrane-localized enzyme is predicted to have 12 transmembrane domains. Plants lacking NRT1.6 have reduced levels of nitrate in their seeds and have increased levels of early embryonic developmental defects and seed abortion.
AT1G68570	NRT1/ PTR FAMILY 3.1 (NPF3.1)	2.45446	up	3.97e-38	NPF3.1 is a membrane localized GA transporter that is expressed in the root endodermis.
AT3G25260	NRT1/ PTR FAMILY 4.1 (NPF4.1)	3.84352	up	2.48e-96	Major facilitator superfamily protein;(source:Araport11)
AT5G46050	NRT1/ PTR FAMILY 5.2 (NPF5.2)	2.72912	up	2.37e-44	Encodes a di- and tri-peptide transporter involved in responses to wounding, virulent bacterial pathogens, and high NaCl concentrations. The protein is predicted to have 12 transmembrane helicies.
AT4G21680	NRT1/ PTR FAMILY 7.2 (NPF7.2)	2.29327	up	1.05e-186	Encodes a nitrate transporter (NRT1.8). Functions in nitrate removal from the xylem sap. Mediates cadmium tolerance.
AT1G32450	NRT1/ PTR FAMILY 7.3 (NPF7.3)	1.08944	up	0.00215937	Transmembrane nitrate transporter. Involved in xylem transport of nitrate from root to shoot. Induced in response to high and low concentrations of nitrate. Not involved in nitrate uptake. Expressed in root pericycle cells under the control of MYB59. Also functions as a proton-coupled H+/K+ antiporter for K+ loading into the xylem.
AT3G54140	NRT1/ PTR FAMILY 8.1 (NPF8.1)	1.00653	up	5.39e-18	Encodes a di- and tri-peptide transporter that recognizes a variety of different amino acid combinations. GFP-tagged PTR1 localizes to the plasma membrane and has 8 to 11 predicted transmembrane domains. PTR1 is expressed in a number of different vascular tissues throughout the plant based on promoter:GUS expression analysis. ptr1 mutants have a lower dry weight than wild type plants when both ar…
AT1G50260	N-TERMINAL-TRANSMEMBRANE-C2 DOMAIN TYPE 5.1 (NTMC2T5.1)	0.699976	up	1.86e-06	N-terminal-transmembrane-C2 domain type 5.1;(source:Araport11)
AT1G72830	NUCLEAR FACTOR Y, SUBUNIT A3 (NF-YA3)	0.874331	up	5.49e-24	Encodes a subunit of CCAAT-binding complex, binds to CCAAT box motif present in some plant promoter sequences. One of three members of this class (HAP2A, HAP2B, HAP2C), it is expressed in vegetative and reproductive tissues. Expression is upregulated in the shoot of cax1/cax3 mutant.
AT3G14020	NUCLEAR FACTOR Y, SUBUNIT A6 (NF-YA6)	1.18915	up	9.1e-13	nuclear factor Y, subunit A6;(source:Araport11)
AT1G30500	NUCLEAR FACTOR Y, SUBUNIT A7 (NF-YA7)	1.14399	up	2.05e-15	nuclear factor Y, subunit A7;(source:Araport11)
AT3G20910	NUCLEAR FACTOR Y, SUBUNIT A9 (NF-YA9)	0.587078	up	4.67e-06	nuclear factor Y, subunit A9;(source:Araport11)
AT2G37060	NUCLEAR FACTOR Y, SUBUNIT B8 (NF-YB8)	0.918073	up	0.000971643	nuclear factor Y, subunit B8;(source:Araport11)
AT1G07980	NUCLEAR FACTOR Y, SUBUNIT C10 (NF-YC10)	0.643708	up	8.55e-11	nuclear factor Y, subunit C10;(source:Araport11)
AT1G56170	NUCLEAR FACTOR Y, SUBUNIT C2 (NF-YC2)	0.66292	up	1.07e-15	Encodes a protein with similarity to a subunit of the CCAAT promoter motif binding complex of yeast.One of two members of this class (HAP5B) and expressed in vegetative and reproductive tissues. Involved in the regulation of response to nutrient levels.
AT5G03555	NUCLEOBASE CATION SYMPORTER 1 (NCS1)	0.771416	up	0.00577523	Encodes PLUTO (plastidic nucleobase transporter), a member of the Nucleobase:Cation-Symporter1 protein family, capable of transporting purine and pyrimidine nucleobases.
AT3G18610	NUCLEOLIN LIKE 2 (NUC-L2)	1.34158	up	1.11e-43	Encodes ATNUC-L2 (NUCLEOLIN LIKE 2).
AT3G26690	NUDIX HYDROLASE HOMOLOG 13 (NUDX13)	1.53997	up	3.39e-12	Encodes AtNUDT13, a mitochondrial Nudix hydrolase specific for long-chain diadenosine polyphosphates.
AT1G30110	NUDIX HYDROLASE HOMOLOG 25 (NUDX25)	1.72778	up	7.7e-12	Encodes a ppGpp pyrophosphohydrolase.
AT5G01170	OCTOPUS LIKE 1 (OPL1)	0.693187	up	1.59e-05	hypothetical protein (DUF740);(source:Araport11)
AT4G25140	OLEOSIN 1 (OLEO1)	3.38423	up	0	Encodes oleosin1, a protein found in oil bodies, involved in seed lipid accumulation. Suppression of OLEO1 (and OLEO2) resulted in an aberrant phenotype of embryo cells that contain unusually large oilbodies that are not normally observed in seeds. Changes in the size of oilbodies caused disruption of storage organelles, altering accumulation of lipids and proteins and causing delay in germinatio…
AT5G40420	OLEOSIN 2 (OLEO2)	3.767	up	0	Encodes oleosin2, a protein found in oil bodies, involved in seed lipid accumulation. Suppression of OLEO1 (and OLEO2) resulted in an aberrant phenotype of embryo cells that contain unusually large oilbodies that are not normally observed in seeds. Changes in the size of oilbodies caused disruption of storage organelles, altering accumulation of lipids and proteins and causing delay in germinatio…
AT3G27660	OLEOSIN 4 (OLEO4)	4.70743	up	0	Encodes oleosin4 (Plant Cell, 2006, 18:1961), a protein found in oil bodies, involved in seed lipid accumulation. Functions in freezing tolerance of seeds. Note: also referred to as OLE3 in Plant Journal 2008, 55:798.
AT5G64410	OLIGOPEPTIDE TRANSPORTER 4 (OPT4)	1.13143	up	9.21e-09	oligopeptide transporter
AT3G20660	ORGANIC CATION/CARNITINE TRANSPORTER4 (OCT4)	1.25157	up	3.99e-38	organic cation/carnitine transporter4;(source:Araport11)
AT2G31020	OSBP(OXYSTEROL BINDING PROTEIN)-RELATED PROTEIN 1A (ORP1A)	1.5951	up	1.72e-06	OSBP(oxysterol binding protein)-related protein 1A;(source:Araport11)
AT2G28120	OVARIAN TUMOR DOMAIN (OTU)-CONTAINING DUB (DEUBIQUITILATING ENZYME) 1 (OTU1)	1.92515	up	3.66e-09	Major facilitator superfamily protein;(source:Araport11)
AT4G29190	OXIDATION-RELATED ZINC FINGER 2 (OZF2)	0.588455	up	0.00649791	Zinc finger C-x8-C-x5-C-x3-H type family protein;(source:Araport11)
AT5G56550	OXIDATIVE STRESS 3 (OXS3)	2.49168	up	1.32e-72	Encodes OXIDATIVE STRESS 3 (OXS3)&#65292; involved in tolerance to heavy metals and oxidative stress.
AT1G11400	PARTNER OF Y14-MAGO (PYM)	0.615066	up	4.03e-16	The PYM gene encodes a protein capable of interacting with MAGO, and Y14, whose orthologs form part of the exon junction complex in animal cells. In vitro binding assays indicate that PYM can bind to MAGO and Y14 either individually, or when they are together. But, MAGO-Y14-PYM ternary complexes are difficult to detect in vivo in Arabidopsis based on pull-down experiments. However there is some e…
AT2G02710	PAS/LOV PROTEIN B (PLPB)	0.651872	up	6.47e-11	Encodes a putative blue light receptor protein.
AT1G72150	PATELLIN 1 (PATL1)	0.900771	up	3.78e-35	novel cell-plate-associated protein that is related in sequence to proteins involved in membrane trafficking in other eukaryotes The mRNA is cell-to-cell mobile.
AT3G04720	PATHOGENESIS-RELATED 4 (PR4)	2.79018	up	1.41e-20	Encodes a protein similar to the antifungal chitin-binding protein hevein from rubber tree latex. mRNA levels increase in response to ethylene and turnip crinkle virus infection. The mRNA is cell-to-cell mobile.
AT1G69790	PBS1-LIKE 18 (PBL18)	1.72653	up	2.8e-09	Protein kinase superfamily protein;(source:Araport11)
AT5G47070	PBS1-LIKE 19 (PBL19)	0.822603	up	1.18e-07	Encodes a member of the RLCK VII-4 subfamily of receptor-like cytoplasmic kinases that has been shown to phosphorylate MAPKKK5 Ser-599 and MEKK1 Ser-603, both players in PRR-mediated resistance to bacterial and fungal pathogens.
AT2G39110	PBS1-LIKE 38 (PBL38)	1.38314	up	2.85e-05	Protein kinase superfamily protein;(source:Araport11)
AT5G06370	PB-SENSITIVE1 (PSE1)	0.854552	up	2.04e-49	PSE1 is a single copy gene that is induced in response to lead and confers increased tolerance to lead when overexpressed. It is localized to the cytoplasm. The protein has an NC domain. PSE1 appears to regulate tolerance via a GSH dependent phytochelatin synthesis pathway.
AT1G53830	PECTIN METHYLESTERASE 2 (PME2)	2.73512	up	1.35e-21	encodes a pectin methylesterase involved in callus formation.
AT2G47670	PECTIN METHYLESTERASE INHIBITOR 6 (PMEI6)	0.994252	up	0.000359159	PMEI6 pectin methylesterase inhibitor functions in establishing a patter of homogalacturonan methylesterification of seed coat cell wall proteins .
AT1G59870	PENETRATION 3 (PEN3)	0.666451	up	1.77e-28	ATP binding cassette transporter. Localized to the plasma membrane in uninfected cells. In infected leaves, the protein concentrated at infection sites. Contributes to nonhost resistance to inappropriate pathogens that enter by direct penetration in a salicylic acid?dependent manner. Required for mlo resistance. Has Cd transporter activity (Cd2+ extrusion pump) and contributes to heavy metal resi…
AT3G50990	PEROXIDASE 36 (PER36)	2.69731	up	1.91e-16	Encodes a class III peroxidase family protein that functions as a mucilage extrusion factor. Its polarized and developmental stage-dependent secretion plays a role in cell wall modification of the cells in the second layer of the outer integument.
AT5G05340	PEROXIDASE 52 (PRX52)	1.17965	up	0.0004876	Encodes a protein with sequence similarity to peroxidases that is involved in lignin biosynthesis. Loss of function mutations show abnormal development of xylem fibers and reduced levels of lignin biosynthetic enxymes.
AT3G03490	PEROXIN 19-1 (PEX19-1)	0.930927	up	1.5e-27	Encodes one of two PEX19 peroxin isoforms, a cytosolic chaperone for peroxisome membrane proteins (PMPs) that delivers PMPs to the endoplasmic reticulum or peroxisomal membrane. It is predominantly cytosolic, forms dimers, promotes peroxisome function and is essential for viability. The protein is farnesylated in vivo through the actions of ERA1 and PLP.
AT5G17550	PEROXIN 19-2 (PEX19-2)	0.624002	up	1.04e-50	Encodes the predominant PEX19 peroxin isoform, a cytosolic chaperone for peroxisome membrane proteins (PMPs) that delivers PMPs to the endoplasmic reticulum or peroxisomal membrane. It is predominantly cytosolic, forms dimers, promotes peroxisome function and is essential for viability. The protein is farnesylated in vivo through the actions of ERA1 and PLP.
AT5G39050	PHENOLIC GLUCOSIDE MALONYLTRANSFERASE 1 (PMAT1)	0.620193	up	4.01e-74	Encodes a malonyltransferase that may play a role in phenolic xenobiotic detoxification.
AT3G29670	PHENOLIC GLUCOSIDE MALONYLTRANSFERASE 2 (PMAT2)	1.99525	up	1.82e-12	Encodes a malonyltransferase that may play a role in phenolic xenobiotic detoxification. The mRNA is cell-to-cell mobile.
AT3G10340	PHENYLALANINE AMMONIA-LYASE 4 (PAL4)	1.03208	up	2.36e-26	Encodes PAL4, a putative a phenylalanine ammonia-lyase. Arabidopsis has four PALs: AT2G37040 (PAL1), AT3G53260 (PAL2), AT5G04230 (PAL3) and AT3G10340 (PAL4).
AT2G02230	PHLOEM PROTEIN 2-B1 (PP2-B1)	1.79079	up	1.56e-115	phloem protein 2-B1;(source:Araport11)
AT2G32830	PHOSPHATE TRANSPORTER 1;5 (PHT1;5)	0.647229	up	0.00193023	Encodes Pht1;5, a member of the Pht1 family of phosphate transporters which include: Pht1;1/At5g43350, Pht1;2/At5g43370, Pht1;3/At5g43360, Pht1;4/At2g38940, Pht1;5/At2g32830, Pht1;6/At5g43340, Pht1;7/At3g54700, Pht1;8/At1g20860, Pht1;9/At1g76430 (Plant Journal 2002, 31:341).
AT1G15110	PHOSPHATIDYLSERINE SYNTHASE 1 (PSS1)	0.634697	up	3.9e-08	PSS1 encodes a base-exchange-type Phosphatidylserine (PS) synthase. Mutant analysis revealed its role in pollen maturation.
AT5G47810	PHOSPHOFRUCTOKINASE 2 (PFK2)	1.04449	up	1.25e-106	phosphofructokinase 2;(source:Araport11)
AT4G26270	PHOSPHOFRUCTOKINASE 3 (PFK3)	0.75256	up	2.79e-19	phosphofructokinase 3;(source:Araport11)
AT1G55180	PHOSPHOLIPASE D ALPHA 4 (PLDEPSILON)	0.872774	up	0.000890282	member of C2-PLD. subfamily Represents a phospholipase D (PLD) gene with four exons, hence it is a member of the alpha class. Its amino acid sequence is quite different from other PLDs, therefore it might possess unique structural and/or catalytic properties.
AT4G39670	PHOSPHOLIPASE-LIKE PROTEIN (GLTP)	2.13462	up	2.18e-10	Member of the glycolipid transfer protein (GLTP) superfamily, shuttles ceramide-1-phosphate (C1P) between membranes.
AT1G03130	PHOTOSYSTEM I SUBUNIT D-2 (PSAD-2)	1.29673	up	9.08e-07	Encodes a protein predicted by sequence similarity with spinach PsaD to be photosystem I reaction center subunit II (PsaD2)
AT3G62090	PHYTOCHROME INTERACTING FACTOR 3-LIKE 2 (PIL2)	1.57697	up	3.66e-20	encodes a novel Myc-related bHLH transcription factor, which physically associated with APRR1/TOC1 and is a member of PIF3 transcription factor family.
AT5G61270	PHYTOCHROME-INTERACTING FACTOR7 (PIF7)	1.9984	up	4.64e-09	Basic helix-loop-helix (bHLH) phytochrome interacting factor. Interacts specifically with the far-red light?absorbing Pfr form of phyB through a conserved domain called the active phyB binding motif. Upon light exposure, PIF7 rapidly migrates to intranuclear speckles, where it colocalizes with phyB. Role as negative regulator of phyB-mediated seedling deetiolation.
AT1G06570	PHYTOENE DESATURATION 1 (PDS1)	1.62074	up	9.1e-55	Mutation of the PDS1 locus disrupts the activity of p-hydroxyphenylpyruvate dioxygenase (HPPDase), the first committed step in the synthesis of both plastoquinone and tocopherols in plants.
AT1G13590	PHYTOSULFOKINE 1 PRECURSOR (PSK1)	0.703522	up	9.7e-33	Encodes a phytosulfokine-alpha (PSK) precursor, a unique plant peptide growth factor first described in Asparagus.
AT3G49780	PHYTOSULFOKINE 4 PRECURSOR (PSK4)	1.55439	up	3.37e-06	Phytosulfokine 3 precursor, coding for a unique plant peptide growth factor. Plants overexpressing this gene (under a 35S promoter), develop normal cotyledons and hypocotyls but their growth, in particular that of their roots, was faster than that of wildtype. Expression is controlled by miPEP858a/miR858a.
AT2G39210	PICLORAM RESISTANT30 (PIC30)	1.65979	up	9.91e-49	Major facilitator superfamily transmembrane transporter responsible for the uptake of picolinate herbicides.
AT2G01190	PIGMENT DEFECTIVE 331 (PDE331)	0.761438	up	2.49e-110	Octicosapeptide/Phox/Bem1p family protein;(source:Araport11)
AT3G59220	PIRIN (PRN)	0.933155	up	0.00250972	encodes a cupin-domain containing protein that is similar to pirins which interact with a CCAAT box binding transcription factor. The protein interacts with GPA1 (G protein alpha-subunit) in vitro. Mutants in the gene are affected in germination and early seedling development.
AT5G05850	PLANT INTRACELLULAR RAS GROUP-RELATED LRR 1 (PIRL1)	0.763833	up	0.00812088	Encodes PIRL1, a member of the Plant Intracellular Ras-group-related LRRs (Leucine rich repeat proteins). PIRLs are a distinct, plant-specific class of intracellular LRRs that likely mediate protein interactions, possibly in the context of signal transduction. PIRL1 (AT5G05850) and PIRL9 (AT3G11330) are genetically redundant and are required for differentiation of microspores into pollen.
AT3G26500	PLANT INTRACELLULAR RAS GROUP-RELATED LRR 2 (PIRL2)	1.85973	up	3.8e-08	Encodes PIRL2, a member of the Plant Intracellular Ras-group-related LRRs (Leucine rich repeat proteins). PIRLs are a distinct, plant-specific class of intracellular LRRs that likely mediate protein interactions, possibly in the context of signal transduction.
AT1G12970	PLANT INTRACELLULAR RAS GROUP-RELATED LRR 3 (PIRL3)	1.02056	up	7.93e-36	Encodes PIRL3, a member of the Plant Intracellular Ras-group-related LRRs (Leucine rich repeat proteins). PIRLs are a distinct, plant-specific class of intracellular LRRs that likely mediate protein interactions, possibly in the context of signal transduction.
AT4G26050	PLANT INTRACELLULAR RAS GROUP-RELATED LRR 8 (PIRL8)	0.881294	up	4.67e-44	Encodes PIRL8, a member of the Plant Intracellular Ras-group-related LRRs (Leucine rich repeat proteins). PIRLs are a distinct, plant-specific class of intracellular LRRs that likely mediate protein interactions, possibly in the context of signal transduction. The mRNA is cell-to-cell mobile.
AT2G18660	PLANT NATRIURETIC PEPTIDE A (PNP-A)	1.08346	up	0.00161929	Encodes PNP-A (Plant Natriuretic Peptide A). PNPs are a class of systemically mobile molecules distantly related to expansins; their biological role has remained elusive. PNP-A contains a signal peptide domain and is secreted into the extracellular space. Co-expression analyses using microarray data suggest that PNP-A may function as a component of plant defence response and SAR in particular, an…
AT5G58650	PLANT PEPTIDE CONTAINING SULFATED TYROSINE 1 (PSY1)	2.03882	up	6.88e-22	Encodes PSY1, an18-aa tyrosine-sulfated glycopeptide that promotes cellular proliferation and expansion. PSY1 is widely expressed in various tissues, including shoot apical meristem, and is highly up-regulated by wounding. Perception of PSY1 depends on At1g72300, a leucine-rich repeat receptor kinase (LRR-RK).
AT3G54850	PLANT U-BOX 14 (PUB14)	0.702498	up	1.62e-11	Encodes a protein with a typical U-box domain followed by an Armadillo repeat region, a domain organization that is frequently found in plant U-box proteins. Displays ubiquitin ligase activity in vitro. Regulator of flowering time.
AT2G02850	PLANTACYANIN (ARPN)	0.99542	up	5.31e-176	Encodes plantacyanin one of blue copper proteins. Involved in anther development and pollination. Expressed in the transmitting tract of the pistil.
AT4G20260	PLASMA-MEMBRANE ASSOCIATED CATION-BINDING PROTEIN 1 (PCAP1)	3.38343	up	3.15e-34	Encodes a Ca2+ and Cu2+ binding protein. N-terminal myristylation on glycine 2 appears to enable it to associate tightly with the plasma membrane. Recombinant PCaP1 interacts strongly with phosphatidylinositol 3,5-bisphosphate (PtdIns(3,5)P2) and PtdIns (3,4,5)P3, and weakly with PtdIns(3,5)P2 and PtdIns(4,5). It also interacts with calmodulin (CaM) in a calcium-dependent manner. CaM does not int…
AT5G43980	PLASMODESMATA-LOCATED PROTEIN 1 (PDLP1)	1.07559	up	1.01e-05	Encodes a plasmodesmal protein that affects the intercellular movement of molecules through the plasmodesmata. The cytoplasmic C-terminal portion of the protein is connected to the apoplastic N-terminal portion of the protein by a single transmembrane domain (TMD). It is transported to the plasmodesmata through the secretory pathway. PDLP1 has two DUF26 domains and a signal peptide, but the prope…
AT3G62590	PLASTID LIPAS3 (PLIP3)	0.805421	up	1.82e-06	PLIP3 is a glycerolipid A1 lipase with substrate specificity for phosphatidylglycerol. Expression is induced by ABA.
AT3G61680	PLASTID LIPASE1 (PLIP1)	1.02573	up	0.00320182	PLIP1 encodes a plastid localized phospholipase A1 involved in seed oil biosynthesis.
AT1G02660	PLASTID LIPASE2 (PLIP2)	1.14162	up	7e-09	PLIP2 is a glycerolipid A1 lipase with substrate preference for monogalactosyldiacylglycerol. Expression is induced by ABA.
AT2G31865	POLY(ADP-RIBOSE) GLYCOHYDROLASE 2 (PARG2)	1.58592	up	4.93e-06	poly(ADP-ribose) glycohydrolase 2;(source:Araport11)
AT5G22470	POLY(ADP-RIBOSE) POLYMERASE 3 (PARP3)	2.66122	up	0	PARP3 is one of three canonical PARPs in Arabidopsis.
AT4G36670	POLYOL/MONOSACCHARIDE TRANSPORTER 6 (PMT6)	1.55994	up	3.06e-20	Major facilitator superfamily protein;(source:Araport11)
AT5G03240	POLYUBIQUITIN 3 (UBQ3)	1.14374	up	0	encodes ubiquitin that is attached to proteins destined for degradation. UBQ3 is most homologous with UBQ4, and is expressed in higher levels in vegetative tissue but lower levels in flowers than UBQ4. UBQ3 encodes different number of ubiquitins in different ecotypes. UBQ3 transcript level is modulated by UV-B and light/dark treatments.
AT4G32650	POTASSIUM CHANNEL IN ARABIDOPSIS THALIANA 3 (KAT3)	1.00583	up	1.47e-57	Encodes KAT3, a member of the Shaker family of voltage-gated potassium channel subunits. Does not form functional potassium channel on its own. Involved in down-regulating AKT1 and KAT1 channel activity by forming heteromers with AKT1 or KAT1. The Shaker family K+ ion channels include five groups based on phylogenetic analysis (FEBS Letters (2007) 581: 2357): I (inwardly rectifying conductance): …
AT4G28460	PRECURSOR OF PAMP-INDUCED PEPTIDE 1 (PREPIP1)	0.923321	up	0.00370703	Activates immune responses through RECEPTOR-LIKE KINASE7 (RLK7). Induces stomatal closure is dependent on RLK7 and the transcription of genes involved in SA production and SA-dependent stomatal closure. SA promotes the flg22-induced expression of PIP1 preligand, prePIP1.
AT1G71140	PROTEIN DETOXIFICATION 14 (DTX14)	1.07138	up	7.28e-27	MATE transporter that can export the antibiotic norfloxacin.
AT5G50240	PROTEIN-L-ISOASPARTATE METHYLTRANSFERASE 2 (PIMT2)	2.98917	up	5.99e-45	L-isoaspartyl methyltransferase 2 (PIMT2)gene, alternatively spliced.
AT5G62130	PROTEINS PHOSPHOLIPASE 3A (PGAP3A)	0.894679	up	0.000271249	Required for the efficient transport of GPI-anchored proteins from the ER to the plasma membrane/cell wall. In addition, loss of function of PGAP3A increases susceptibility to salt and osmotic stresses that may be due to the altered localization of GPI-APs in this mutant. Subcellular localization studies suggest that PGAP3A and PGAP3B cycle between the ER and the Golgi apparatus.
AT5G60100	PSEUDO-RESPONSE REGULATOR 3 (PRR3)	1.12854	up	3.9e-06	Encodes pseudo-response regulator 3 (APRR3/PRR3). PRR3 transcript levels vary in a circadian pattern with peak expression at dusk under long and short day conditions. PRR3 affects the period of the circadian clock and seedlings with reduced levels of PRR3 have shorter periods, based on transcriptional assays of clock-regulated genes. PRR3 is expressed in the vasculature of cotyledons and leaves w…
AT5G24470	PSEUDO-RESPONSE REGULATOR 5 (PRR5)	1.54688	up	1.69e-30	Encodes a pseudo-response regulator whose mutation affects various circadian-associated biological events such as flowering time in the long-day photoperiod conditions, red light sensitivity of seedlings during early photomorphogenesis, and the period of free-running rhythms of certain clock-controlled genes including CCA1 and APRR1/TOC1 in constant white light. Acts as transcriptional repressor …
AT2G46790	PSEUDO-RESPONSE REGULATOR 9 (PRR9)	1.76304	up	2.4e-07	Pseudo-response regulator PRR9. Involved in clock function. PRR7 and PRR9 are partially redundant essential components of a temperature-sensitive circadian system. CCA1 and LHY had a positive effect on PRR9. Interact with TOC1 in a yeast two-hybrid assay. Acts as transcriptional repressor of CCA1 and LHY. Acts additively with EC, PRR5 and PRR7 to regulate hypocotyl growth under photoperiodic cond…
AT5G52420	PSI-INTERACTING ROOT-CELL ENRICHED 3 (PRCE3)	1.05371	up	9.36e-173	transmembrane protein;(source:Araport11)
AT5G60180	PUMILIO 19 (PUM19)	1.19272	up	0.000298225	Encodes a member of the Arabidopsis Pumilio (APUM) proteins containing PUF domain (eight repeats of approximately 36 amino acids each). PUF proteins regulate both mRNA stability and translation through sequence-specific binding to the 3' UTR of target mRNA transcripts.
AT5G09610	PUMILIO 21 (PUM21)	0.905233	up	0.00317072	Encodes a member of the Arabidopsis Pumilio (APUM) proteins containing PUF domain (eight repeats of approximately 36 amino acids each). PUF proteins regulate both mRNA stability and translation through sequence-specific binding to the 3' UTR of target mRNA transcripts.
AT5G64490	PUMILIO HOMOLOG 26 (APUM26)	0.724436	up	0.00500624	ARM repeat superfamily protein;(source:Araport11)
AT1G28230	PURINE PERMEASE 1 (PUP1)	1.68558	up	1.04e-06	Encodes a transporter that transports purines,cytokinins and other adenine derivatives. Expressed in the leaf hydathodes where it may be involved in re-uptake of cytokinins during guttation.
AT4G18210	PURINE PERMEASE 10 (PUP10)	0.752013	up	4.06e-11	Member of a family of proteins related to PUP1, a purine transporter. May be involved in the transport of purine and purine derivatives such as cytokinins, across the plasma membrane. The mRNA is cell-to-cell mobile.
AT1G30840	PURINE PERMEASE 4 (PUP4)	1.51439	up	1.04e-05	Member of a family of proteins related to PUP1, a purine transporter. May be involved in the transport of purine and purine derivatives such as cytokinins, across the plasma membrane.
AT4G18620	PYR1-LIKE 13 (PYL13)	1.66994	up	1.19e-07	Encodes a member of the PYR (pyrabactin resistance )/PYL(PYR1-like)/RCAR (regulatory components of ABA receptor) family proteins with 14 members. PYR/PYL/RCAR family proteins function as abscisic acid sensors. Mediate ABA-dependent regulation of protein phosphatase 2Cs ABI1 and ABI2.
AT4G01026	PYR1-LIKE 7 (PYL7)	1.3709	up	2.79e-11	Encodes a member of the PYR (pyrabactin resistance )/PYL(PYR1-like)/RCAR (regulatory components of ABA receptor) family proteins with 14 members. PYR/PYL/RCAR family proteins function as abscisic acid sensors. Mediate ABA-dependent regulation of protein phosphatase 2Cs ABI1 and ABI2. PYL/RCAR family proteins function as abscisic acid sensors. Mediate ABA-dependent regulation of ABI1 and ABI2.
AT5G54960	PYRUVATE DECARBOXYLASE-2 (PDC2)	0.925883	up	9.33e-58	pyruvate decarboxylase-2
AT3G09910	RAB GTPASE HOMOLOG C2B (RABC2b)	0.713169	up	0.0030243	RAB GTPase homolog C2B;(source:Araport11)
AT4G39890	RAB GTPASE HOMOLOG H1C (RABH1c)	1.56444	up	2.87e-09	RAB GTPase homolog H1C;(source:Araport11)
AT3G05880	RARE-COLD-INDUCIBLE 2A (RCI2A)	1.59447	up	1.87e-18	Induced by low temperatures, dehydration and salt stress and ABA. Encodes a small (54 amino acids), highly hydrophobic protein that bears two potential transmembrane domains.
AT3G26000	RCAR3 INTERACTING F-BOX PROTEIN 1 (RIFP1)	0.728131	up	1.29e-14	RIPF1 is an F-Box E3 ligase that interacts with the ABA receptor RCAR3 and appears to be responsible for facilitating its turnover.
AT3G05360	RECEPTOR LIKE PROTEIN 30 (RLP30)	1.87223	up	5.84e-21	receptor like protein 30;(source:Araport11)
AT3G11080	RECEPTOR LIKE PROTEIN 35 (RLP35)	0.991745	up	0.00147448	receptor like protein 35;(source:Araport11)
AT2G48010	RECEPTOR-LIKE KINASE IN IN FLOWERS 3 (RKF3)	0.626695	up	2.06e-19	receptor-like serine/threonine kinase (RKF3) The mRNA is cell-to-cell mobile.
AT4G11040	REDUCED DORMANCY 5 (RDO5)	0.702061	up	2.06e-81	Encodes a nuclear localized protein with sequence similarity to PP2C phosphatases that is involved in seed dormancy. Loss of function mutations have reduced seed dormancy but does not act through ABA or DOG1 pathways. Lacks several conserved key residues and does not possess any appreciable phosphatase activity in in vitro assays. QTL allele with a nonsynonymous amino acid change confers seed dor…
AT5G01720	REGULATION OF ATALMT1 EXPRESSION 1 (RAE1)	1.6702	up	1.48e-10	RAE1 is an F-box protein component of a SCF-type E3 ligase complex. It is part of an alumium induced regulatory loop: its activity is induced by STOP1 and it in turn ubiquitinates STOP1 which is then targeted for degradation.
AT1G46768	RELATED TO AP2 1 (RAP2.1)	1.90042	up	6.6e-47	encodes a member of the DREB subfamily A-5 of ERF/AP2 transcription factor family (RAP2.1). The protein contains one AP2 domain. There are 16 members in this subfamily including RAP2.9 and RAP2.10.
AT4G36900	RELATED TO AP2 10 (RAP2.10)	2.29393	up	8.22e-34	Encodes a member of the DREB subfamily A-5 of ERF/AP2 transcription factor family (RAP2.10). The protein contains one AP2 domain. There are 16 members in this subfamily including RAP2.9 and RAP2.1.
AT1G22190	RELATED TO AP2 4 (RAP2.4)	1.31816	up	1.59e-36	The gene encodes a putative transcription factor belongings to the abiotic stress-associated DREB A-6 clade. The mRNA is cell-to-cell mobile.
AT1G43160	RELATED TO AP2 6 (RAP2.6)	2.61155	up	4.96e-16	encodes a member of the ERF (ethylene response factor) subfamily B-4 of ERF/AP2 transcription factor family (RAP2.6). The protein contains one AP2 domain. There are 7 members in this subfamily.
AT5G13330	RELATED TO AP2 6L (Rap2.6L)	1.51811	up	2.96e-109	encodes a member of the ERF (ethylene response factor) subfamily B-4 of ERF/AP2 transcription factor family. The protein contains one AP2 domain. There are 7 members in this subfamily.
AT4G06746	RELATED TO AP2 9 (RAP2.9)	1.49318	up	1.52e-50	encodes a member of the DREB subfamily A-5 of ERF/AP2 transcription factor family (RAP2.9). The protein contains one AP2 domain. There are 16 members in this subfamily including RAP2.1 and RAP2.10.
AT3G61260	REMORIN 1.2 (REM1.2)	0.798978	up	4.76e-22	Lipid raft regulatory protein, crucial for plasma membrane nanodomain assembly to control plasmodesmata aperture and functionality. Negatively regulates the cell-to-cell movement of TuMV via competition with PCaP1 for binding actin filaments.
AT3G57540	REMORIN GROUP 4 1 (REM4.1)	0.918505	up	0.00932334	Remorin family protein;(source:Araport11)
AT1G20620	REPRESSOR OF GSNOR1 (ROG1)	1.48624	up	0	Catalase, catalyzes the breakdown of hydrogen peroxide (H2O2) into water and oxygen.The mRNA is cell-to-cell mobile.It is a target for SUMOlaytion (PMID: 21413927).Transnitrosylates GSNOR1 and mutants suppress the gnsnor1 phenotype.
AT5G54640	RESISTANT TO AGROBACTERIUM TRANSFORMATION 5 (RAT5)	0.759254	up	2.23e-20	Isolated from T-DNA insertion line, the rat5 mutant is deficient in T-DNA integration. Encodes histone2A protein.
AT1G09950	RESPONSE TO ABA AND SALT 1 (RAS1)	0.771802	up	0.00278658	RESPONSE TO ABA AND SALT 1;(source:Araport11)
AT5G66400	RESPONSIVE TO ABA 18 (RAB18)	4.50216	up	0	Belongs to the dehydrin protein family, which contains highly conserved stretches of 7-17 residues that are repetitively scattered in their sequences, the K-, S-, Y- and lysine rich segments. ABA- and drought-induced glycine-rice dehydrin protein. The ABA-induced expression of RAB18 was reduced following ACC application, indicating that ethylene inhibits the ABA signaling pathway. RAB18 is also e…
AT3G22490	RESPONSIVE TO ABSCISIC ACID 28 (ATRAB28)	4.5458	up	7.29e-170	Atrab28 plays a role in the ion cell balance during late embryogenesis and germination.
AT1G03120	RESPONSIVE TO ABSCISIC ACID 28 (RAB28)	1.47294	up	1.82e-15	responsive to abscisic acid 28;(source:Araport11)
AT4G27410	RESPONSIVE TO DESICCATION 26 (RD26)	1.86431	up	1.47e-19	Encodes a NAC transcription factor induced in response to desiccation. It is localized to the nucleus and acts as a transcriptional activator in ABA-mediated dehydration response.
AT5G59820	RESPONSIVE TO HIGH LIGHT 41 (RHL41)	3.82769	up	5.19e-36	Encodes a zinc finger protein involved in high light and cold acclimation. Overexpression of this putative transcription factor increases the expression level of 9 cold-responsive genes and represses the expression level of 15 cold-responsive genes, including CBF genes. Also, lines overexpressing this gene exhibits a small but reproducible increase in freeze tolerance. Because of the repression o…
AT1G77570	RESTRICTED TO NUCLEOLUS 1 (REN1)	0.822756	up	3.97e-08	Winged helix-turn-helix transcription repressor DNA-binding. Expressed in pollen and mutants show enlarged pollen grain nucleoli.
AT2G23640	RETICULAN LIKE PROTEIN B13 (RTNLB13)	2.00175	up	6.74e-131	Encodes RTNLB13, a reticulon protein integral to the endoplasmic reticulum (ER) membrane that have the ability to shape the ER into tubules.
AT5G37260	REVEILLE 2 (RVE2)	3.00079	up	7.04e-38	Encodes a MYB family transcription factor Circadian 1 (CIR1). Involved in circadian regulation in Arabidopsis.
AT4G01280	REVEILLE 5 (RVE5)	0.69508	up	2.69e-08	RVE5 is one of eleven homologous MYB-like transcription factors in Arabidopsis and a member of the RVE8 clade. Plays a minor role in clock regulation.
AT3G09600	REVEILLE 8 (RVE8)	1.38923	up	7.71e-19	Encodes a MYB-like transcription factor similar to CIRCADIAN CLOCK-ASSOCIATED1 (CCA1) and ELONGATED HYPOCOTYL (LHY). Involved in the regulation of circadian clock by modulating the pattern of histone 3 (H3) acetylation. Functions as a transcriptional activator of evening element containing clock genes. Involved in heat shock response.
AT5G44280	RING 1A (RING1A)	1.05519	up	3.06e-47	Encodes a nuclear localized protein with similarity to animal polycomb repressive core complex1 (PRC1) core component RING.Appears to function redundantly with ATRING1b, a close paralog. Both interact physically with CLF and LHP1 and appear to function together to repress class I KNOX gene expression.
AT1G03770	RING 1B (RING1B)	0.66363	up	9.33e-10	Encodes a nuclear localized protein with similarity to animal polycomb repressive core complex1 (PRC1) core component RING.Appears to function redundantly with ATRING1a, a close paralog. Both interact physically with CLF and LHP1 and appear to function together to repress class I KNOX gene expression.
AT3G01650	RING DOMAIN LIGASE1 (RGLG1)	0.82722	up	4.77e-34	Encodes RGLG1 (RING domain ligase 1), a RING domain ubiquitin E3 ligase that negatively regulates the drought stress response by mediating ERF53 transcriptional activity. ABA inhibits myristoylation and induces shuttling of the RGLG1 to promote nuclear degradation of PP2CA.
AT2G26135	RING FINGER ABA-RELATED 9 (RFA9)	1.17445	up	0.000268056	RING/U-box protein with C6HC-type zinc finger;(source:Araport11)
AT4G11360	RING-H2 FINGER A1B (RHA1B)	0.804951	up	1.84e-29	Encodes a putative RING-H2 finger protein RHA1b. The mRNA is cell-to-cell mobile.
AT1G15100	RING-H2 FINGER A2A (RHA2A)	0.647243	up	2.23e-10	Encodes a putative RING-H2 finger protein RHA2a.
AT4G35480	RING-H2 FINGER A3B (RHA3B)	0.90084	up	3.55e-13	Encodes a putative RING-H2 finger protein RHA3b.
AT5G22000	RING-H2 GROUP F2A (RHF2A)	0.659686	up	1.87e-52	encodes a RING-type E3 ubiquitin ligase implicated in gametogenesis. Double mutant analyses with RHF1a suggests that RHF2a may be involved in targetting ICK4KRP6 for degradation following meiosis in order to allow the mitoses associated with megagametogenesis and microgametogenesis to occur. RHF2a is expressed in all four floral whorls and is present at ~8-fold higher levels than RHF1a in inflore…
AT5G65900	RNA DEAD-BOX HELICASE 27 (RH27)	0.62126	up	3.36e-25	DEA(D/H)-box RNA helicase family protein;(source:Araport11)
AT3G13224	RNA-BINDING GLYCINE-RICH PROTEIN D3 (RBGD3)	0.813116	up	2.93e-21	Belongs to a member of the RNA-binding glycine-rich (RBG) gene superfamily.
AT1G63240	ROS1-ASSOCIATED METHYL-DNA BINDING PROTEIN 1 (RMB1)	0.648837	up	1.87e-14	Methyl-DNA binding protein which interacts with RMB1 and ROS1 acting in the base excision repair pathway through DNA methylation.
AT4G38740	ROTAMASE CYP 1 (ROC1)	0.632517	up	3.38e-57	Encodes cytosolic cyclophilin ROC1.
AT5G02020	SALT INDUCED SERINE RICH (SIS)	1.47492	up	3.04e-60	Encodes a protein involved in salt tolerance, names SIS (Salt Induced Serine rich).
AT3G25910	SALT INDUCED ZINC FINGER PROTEIN1 (SIZ1)	0.646755	up	2.96e-63	C2H2-type zinc finger protein involved in salt tolerance. Induced by salt stress.
AT1G27730	SALT TOLERANCE ZINC FINGER (STZ)	2.75026	up	1.09e-94	Related to Cys2/His2-type zinc-finger proteins found in higher plants. Compensated for a subset of calcineurin deficiency in yeast. Salt tolerance produced by ZAT10 appeared to be partially dependent on ENA1/PMR2, a P-type ATPase required for Li+ and Na+ efflux in yeast. The protein is localized to the nucleus, acts as a transcriptional repressor and is responsive to chitin oligomers. Also involv…
AT5G22270	SALT-INDUCED AND EIN3/EIL1-DEPENDENT 1 (SIED1)	4.3974	up	5.59e-53	hypothetical protein;(source:Araport11)
AT1G55310	SC35-LIKE SPLICING FACTOR 33 (SCL33)	0.942589	up	5.09e-47	Encodes a SR spliceosome protein that is localized to nuclear specks, interacts with SR45 and the U1-70K protein of the U1 snRNP, has sequence similar to human SC35 protein. Barta et al (2010) have proposed a nomenclature for Serine/Arginine-Rich Protein Splicing Factors (SR proteins): Plant Cell. 2010, 22:2926.
AT1G21450	SCARECROW-LIKE 1 (SCL1)	0.770997	up	5.06e-24	Encodes a scarecrow-like protein (SCL1). Member of GRAS gene family. The mRNA is cell-to-cell mobile.
AT1G50420	SCARECROW-LIKE 3 (SCL3)	0.831071	up	6.11e-34	Encodes a scarecrow-like protein (SCL3) Putative transcription factors interacting with the gene product of VHA-B1 (vacuolar ATPase subunit B1; as shown through yeast two-hybrid assay).
AT4G32300	S-DOMAIN-2 5 (SD2-5)	0.595986	up	9.6e-27	S-domain-2 5;(source:Araport11)
AT4G26740	SEED GENE 1 (ATS1)	3.4604	up	0	Encodes caleosin, a 27-kDa protein found within seed lipid bodies. Gene is expressed preferentially in the embryo, has similarity to a rice ABA-responsive gene, EFA27. Catalyze hydroperoxide-dependent mono-oxygenation reactions. Require calcium for peroxygenase activity. Probably deeply buried in lipid droplets or microsomes.
AT5G07190	SEED GENE 3 (ATS3)	4.10762	up	1.66e-74	Gene is expressed preferentially in the embryo and encodes a unique protein of unknown function.
AT1G65090	SEED LIPID DROPLET PROTEIN1 (SLDP1)	1.18743	up	5.99e-257	Protein of unknown function that is found on the surfaces of lipid droplets and may function to anchor the droplets to the plasma membrane.
AT3G12960	SEED MATURATION PROTEIN 1 (SMP1)	4.22165	up	3.95e-197	seed maturation protein;(source:Araport11)
AT4G27140	SEED STORAGE ALBUMIN 1 (SESA1)	1.17664	up	0	seed storage albumin 1;(source:Araport11)
AT4G27150	SEED STORAGE ALBUMIN 2 (SESA2)	2.42773	up	0	Seed storage albumin protein.
AT4G27160	SEED STORAGE ALBUMIN 3 (SESA3)	2.94807	up	0	seed storage albumin 3;(source:Araport11)
AT4G27170	SEED STORAGE ALBUMIN 4 (SESA4)	3.21404	up	0	seed storage albumin 4;(source:Araport11)
AT5G54740	SEED STORAGE ALBUMIN 5 (SESA5)	5.74154	up	0	seed storage albumin 5;(source:Araport11)
AT5G16460	SEIPIN1 (SEIPIN1)	2.2015	up	3.59e-48	Membrane protein involved in lipid droplet biogenesis primarily in embryos.
AT1G34370	SENSITIVE TO PROTON RHIZOTOXICITY 1 (STOP1)	0.754623	up	6.61e-76	Encodes a putative nuclear Cys(2)His(2)-type zinc finger protein involved in H+ and Al3+ rhizotoxicity. In mutants exposed to aluminum stress, there is no induction of AtALMT1, an malate transporter known to be involved in the mediation of aluminum toxicity. Cell wall of the mutant is unstable in low pH medium (pH 4.5) in low Ca solution. This would mediate Ca-alleviation of low pH stress through…
AT1G55920	SERINE ACETYLTRANSFERASE 2;1 (SERAT2;1)	1.38942	up	2.36e-17	Encodes a chloroplast/cytosol localized serine O-acetyltransferase involved in sulfur assimilation and cysteine biosynthesis. Expressed in the vascular system. The mRNA is cell-to-cell mobile.
AT5G09640	SERINE CARBOXYPEPTIDASE-LIKE 19 (SCPL19)	1.47821	up	8.88e-16	encodes a serine carboxypeptidase-like (SCPL) protein. Mutants accumulate sinapoylglucose instead of sinapoylcholine, and have increased levels of choline and decreased activity of the enzyme sinapoylglucose:choline sinapoyltransferase.
AT3G08720	SERINE/THREONINE PROTEIN KINASE 2 (S6K2)	1.26417	up	6.05e-18	Encodes a ribosomal-protein S6 kinase. Gene expression is induced by cold and salt (NaCl). Activation of AtS6k is regulated by 1-naphthylacetic acid and kinetin, at least in part, via a lipid kinase-dependent pathway. Phosphorylates specifically mammalian and plant S6 at 25 degrees C but not at 37 degrees C. Involved in translational up-regulation of ribosomal proteins.
AT5G63780	SHOOT APICAL MERISTEM ARREST 1 (SHA1)	1.3151	up	1.25e-33	Encodes SHA1 (shoot apical meristem arrest), a putative E3 ligase (a RING finger protein) required for post-embryonic SAM maintenance. The mutant sha1-1 shows a primary SAM-deficient phenotype at the adult stage.
AT1G31480	SHOOT GRAVITROPISM 2 (SGR2)	0.667667	up	0.0012029	encodes a novel protein that may be part of a gene family represented by bovine phosphatidic acid-preferring phospholipase A1 (PA-PLA1)containing a putative transmembrane domain. SGR2 is involved in the formation and function of the vacuole.
AT5G02750	SHOOT GRAVITROPISM 9 (SGR9)	2.19846	up	3.46e-39	Encodes an E3 ligase, SHOOT GRAVITROPISM9. Modulates the interaction between statoliths and F-Actin in gravity sensing.
AT5G58050	SHV3-LIKE 4 (SVL4)	1.31247	up	6.37e-05	Encodes a member of the glycerophosphodiester phosphodiesterase like (GDPD-like) family.
AT1G07500	SIAMESE-RELATED 5 (SMR5)	3.93244	up	2.01e-144	SMR5 is a member of the SIAMESE-RELATED Cyclin-Dependent Kinase Inhibitor family. It is induced by ROS/oxidative stress.
AT4G16960	SIDEKICK SNC1 3 (SIKIC3)	1.00382	up	0.00533159	Redundant function together with SIKIC1 and 2 in SNC1-mediated autoimmunity. Protein levels controlled by MUSE1 and MUSE2.
AT3G56710	SIGMA FACTOR BINDING PROTEIN 1 (SIB1)	1.80665	up	8.96e-08	Sig1 binding protein; interacts with Sig1R4. As well as Sig1, SibI is imported into chloroplasts and its expression is light-dependent in mature chloroplasts.
AT2G41180	SIGMA FACTOR BINDING PROTEIN 2 (SIB2)	1.1583	up	9.72e-07	VQ motif-containing protein;(source:Araport11)
AT1G01650	SIGNAL PEPTIDE PEPTIDASE-LIKE 4 (SPPL4)	1.41083	up	1.96e-27	SIGNAL PEPTIDE PEPTIDASE-LIKE 4;(source:Araport11)
AT1G15310	SIGNAL RECOGNITION PARTICLE 54 KDA SUBUNIT (ATHSRP54A)	0.867947	up	1.5e-07	54 kDa protein subunit of SRP that interacts with the signal peptide of secreted proteins
AT1G23550	SIMILAR TO RCD ONE 2 (SRO2)	1.38424	up	2.31e-11	Encodes a protein with similarity to RCD1 but without the WWE domain. The protein does have a PARP signature upstream of the C-terminal protein interaction domain. The PARP signature may bind NAD+ and attach the ADP-ribose-moiety from NAD+ to the target molecule. Its presence suggests a role for the protein in ADP ribosylation. Its transcript level is up-regulated by tunicamycin (N-linked glycosy…
AT1G70440	SIMILAR TO RCD ONE 3 (SRO3)	2.08994	up	7.9e-10	Encodes a protein with similarity to RCD1 but without the WWE domain. The protein does have a PARP signature upstream of the C-terminal protein interaction domain. The PARP signature may bind NAD+ and attach the ADP-ribose-moiety from NAD+ to the target molecule. Its presence suggests a role for the protein in ADP ribosylation.
AT4G34470	SKP1-LIKE 12 (SK12)	1.44905	up	1.66e-05	SKP1-like 12;(source:Araport11)
AT4G27970	SLAC1 HOMOLOGUE 2 (SLAH2)	1.29966	up	0.000135892	Encodes a protein with ten predicted transmembrane helices. The SLAH2 protein has similarity to the SLAC1 protein involved in ion homeostasis in guard cells. But, it is not expressed in guard cells and cannot complement a slac1-2 mutant suggesting that it performs a different function. SLAH2:GFP localizes to the plasma membrane.
AT2G45210	SMALL AUXIN UPREGULATED 36 (SAUR36)	3.28993	up	2.32e-26	SAUR-like auxin-responsive protein family;(source:Araport11)
AT1G16510	SMALL AUXIN UPREGULATED 41 (SAUR41)	4.03716	up	3.56e-39	Encodes a clade III SAUR gene with a distinctive expression pattern in root meristems. It is normally expressed in the quiescent center and cortex/endodermis initials and upon auxin stimulation, the expression is found in the endodermal layer. Overexpression studies suggest roles in cell expansion and auxin transport.
AT3G12830	SMALL AUXIN UPREGULATED 72 (SAUR72)	1.22561	up	0.000204386	SAUR-like auxin-responsive protein family;(source:Araport11)
AT3G61900	SMALL AUXIN UPREGULATED RNA 33 (SAUR33)	0.81089	up	7.37e-17	SAUR-like auxin-responsive protein family;(source:Araport11)
AT3G60690	SMALL AUXIN UPREGULATED RNA 59 (SAUR59)	2.29573	up	1.6e-13	SAUR-like auxin-responsive protein family;(source:Araport11)
AT3G12955	SMALL AUXIN UPREGULATED RNA 74 (SAUR74)	2.58878	up	3.75e-32	SAUR-like auxin-responsive protein family;(source:Araport11)
AT1G17345	SMALL AUXIN UPREGULATED RNA 77 (SAUR77)	0.969467	up	0.000239343	SAUR-like auxin-responsive protein family;(source:Araport11)
AT1G07200	SMAX1-LIKE 6 (SMXL6)	0.624107	up	4.13e-05	Encodes a member of an eight-gene family (SMAX1 and SMAX1-like) that has weak similarity to AtHSP101, a ClpB chaperonin required for thermotolerance.
AT1G60940	SNF1-RELATED PROTEIN KINASE 2.10 (SNRK2.10)	0.78339	up	2.28e-84	encodes a member of SNF1-related protein kinases (SnRK2) whose activity is activated by ionic (salt) and non-ionic (mannitol) osmotic stress.
AT2G37390	SODIUM POTASSIUM ROOT DEFECTIVE 2 (NAKR2)	1.58438	up	2.51e-16	Chloroplast-targeted copper chaperone protein;(source:Araport11)
AT1G03790	SOMNUS (SOM)	0.634004	up	2.89e-161	Encodes SOMNUS (SOM), a nucleus-localized CCCH-type zinc finger protein. SOM negatively regulates light-dependent seed germination downstream of PIL5 (AT2G20180).
AT3G10130	SOUL HEME?BINDING PROTEIN 4 (SOUL4)	0.777413	up	2e-08	Cholorplast plastoglobule localized heme binding protein.
AT1G09070	SOYBEAN GENE REGULATED BY COLD-2 (SRC2)	0.712164	up	9.06e-76	SRC2 specifically binds the peptide PIEPPPHH, and moves from ER to a vacuole fraction where it gets internalized. Involved in Protein Storage Vacuole targeting. The mRNA is cell-to-cell mobile.
AT5G20150	SPX DOMAIN GENE 1 (SPX1)	0.742693	up	3.75e-15	Expression is upregulated in the shoot of cax1/cax3 mutant. Additionally, its expression is responsive to both phosphate (Pi) and phosphite (Phi) in both roots and shoots. The mRNA is cell-to-cell mobile.
AT4G37760	SQUALENE EPOXIDASE 3 (SQE3)	0.641427	up	2.13e-05	squalene epoxidase 3;(source:Araport11)
AT5G24160	SQUALENE MONOXYGENASE 6 (SQE6)	3.01383	up	4.39e-25	squalene monooxygenase 6;(source:Araport11)
AT1G76090	STEROL METHYLTRANSFERASE 3 (SMT3)	0.650056	up	5.21e-24	Encodes S-adenosyl-methionine-sterol-C-methyltransferase, an enzyme in the sterol biosynthetic pathway.
AT4G18530	STICKY GENERATIVE CELL (SGC)	0.753839	up	0.00020805	DUF707 domain containing protein of unknown function. Mutants are defective in pollen development.
AT1G79200	STIGMA/STYLE CELL-CYCLE INHIBITOR 1 (SCI1)	0.733008	up	4.22e-20	Encodes a nuclear localized protein involved in auxin-dependent control of cell proliferation in pistil development. Loss of function mutations have increased cell proliferation in the stigma.
AT5G65165	SUCCINATE DEHYDROGENASE 2-3 (SDH2-3)	1.97115	up	1.62e-170	One of three isoforms of the iron-sulfur component of the succinate dehydrogenase complex, a component of the mitochondrial respiratory chain complex II. The product of the nuclear encoded gene is imported into the mitochondrion. Transcripts appear during seed maturation, persist through desiccation, are abundant in dry seeds, and markedly decline during germination.
AT2G46390	SUCCINATE DEHYDROGENASE 8 (SDH8)	0.620992	up	0.000139	predicted to encode subunit 8 of mitochondrial complex II and to participate in the respiratory chain
AT5G51040	SUCCINATE DEHYDROGENASE ASSEMBLY FACTOR 2 (SDHAF2)	0.634811	up	7.24e-20	Encodes succinate dehydrogenase assembly factor 2 (SDHAF2), a low abundance mitochondrial protein needed for assembly and activity of mitochondrial complex II and for normal root elongation.Sdhaf2 knockdown line showed lowered SDH1 protein abundance, lowered maximal SDH activity and less protein-bound FAD at the molecular mass of SDH1.
AT4G02280	SUCROSE SYNTHASE 3 (SUS3)	1.62829	up	1.02e-237	Encodes a protein with sucrose synthase activity (SUS3). It appears to be important for sucrose metabolism in developing seeds, especially during the late maturation phase, about 18 days after flowering.
AT1G07340	SUGAR TRANSPORTER 2 (STP2)	2.2406	up	3.7e-11	sugar transporter 2;(source:Araport11)
AT1G31170	SULFIREDOXIN (SRX)	0.683944	up	0.000449146	encodes a cysteine-sulfinic acid reductase (sulfiredoxin - EC 1.8.98.2) capable of reducing overoxidized plastidic 2-Cys-Prx involved in peroxide detoxification and response to oxidative stress
AT2G44410	SUMO-TARGETED UBIQUITIN E3 LIGASE 6 (STUBL6)	0.624068	up	1.56e-17	RING/U-box superfamily protein. SUMO- targeted ubiquitin ligase.
AT2G31880	SUPPRESSOR OF BIR1 1 (SOBIR1)	0.747768	up	9.79e-06	Encodes a putative leucine rich repeat transmembrane protein that is expressed in response to Pseudomonas syringae. Expression of SRRLK may be required for silencing via lsiRNAs. Regulates cell death and innate immunity.
AT1G12280	SUPPRESSOR OF MKK1 MKK2 2 (SUMM2)	0.935112	up	0.00901331	Encodes a NB-LRR protein SUMM2 involved in defense response to bacterium.SUMM2 is downstream of MPK4 as mutants in summ2 suppress a number of mpk4 phenotypes.
AT1G65660	SWELLMAP 1 (SMP1)	0.715774	up	4.82e-40	Encodes a CCHC zinc finger protein that may function as a step II splicing factor. In an epigenetic allele of SMP1 (in which SMP1 and SMP2 mRNA is reduced) organs are smaller and contain fewer cells.
AT4G37120	SWELLMAP 2 (SMP2)	0.719684	up	1.2e-71	Encodes a zinc finger containing protein similar to step II splicing factors that is similar to SMP1. SMP2 is also reduced in SMP1 epigenetic alleles; plants make smaller organs having reduced cell numbers but increased cell size. The mRNA is cell-to-cell mobile.
AT5G07880	SYNAPTOSOMAL-ASSOCIATED PROTEIN SNAP25-LIKE 29 (SNAP29)	1.37187	up	5.66e-05	member of mammalian SNAP25 Gene Family, a type of SNARE proteins with two chains. There are three members in Arabidopsis: SNAP30, SNAP29, and SNAP33.
AT1G61290	SYNTAXIN OF PLANTS 124 (SYP124)	1.2095	up	0.000307992	member of SYP12 Gene Family, involved in the growth of the pollen tube tip (inferred from T-DNA mutants).
AT4G02195	SYNTAXIN OF PLANTS 42 (SYP42)	0.716756	up	0.000193832	Encodes a member of SYP4 Gene Family that is a plant ortholog of the Tlg2/syntaxin16 Qa-SNARE. Together with SYP43, it regulates the secretory and vacuolar transport pathways in the post-Golgi network and maintains the morphology of the Golgi apparatus and TGN and is required for extracellular resistance responses to a fungal pathogen.
AT5G44260	TANDEM CCCH ZINC FINGER PROTEIN 5 (TZF5)	0.640406	up	1.69e-34	Encodes a Tandem CCCH Zinc Finger protein. Interacts and co-localizes with MARD1 and RD21A in processing bodies (PBs) and stress granules (SGs).
AT3G55980	TANDEM ZINC FINGER 11 (TZF11)	0.625395	up	1.44e-14	CCCH-type zinc finger protein involved in salt stress and immune responses.
AT5G43630	TANDEM ZINC KNUCKLE PROTEIN (TZP)	2.14529	up	5.52e-35	Encodes a zinc knuckle protein that negatively regulates morning specific growth. The role of TZP in hypocotyl elongation was established through a QTL analysis of BayXSha RIL populations. The Bay-0 allele contains a deletion causing a frameshift mutation. TZP is under circadian control and acts to regulate morning-specific hypocotyl growth. The mRNA is cell-to-cell mobile.
AT4G24972	TAPETUM DETERMINANT 1 (TPD1)	1.34384	up	5.48e-09	Encodes a novel small protein which is similar to proteins of unknown function from other plant species. TPD1 is involved in cell specification during anther and pollen development. Identified in a screen for male steriles. Mutants lack tapetal cells and have an increased number of microsporocytes. Expressed in flower buds, leaves and young seedlings. In anthers, TPD1 is expressed throughout poll…
AT5G57810	TETRASPANIN15 (TET15)	1.00024	up	0.00585804	Member of TETRASPANIN family
AT5G65210	TGACG SEQUENCE-SPECIFIC BINDING PROTEIN 1 (TGA1)	1.61989	up	7.48e-110	Encodes TGA1, a redox-controlled regulator of systemic acquired resistance. TGA1 targets the activation sequence-1 (as-1) element of the promoter region of defense proteins. TGA1 are S-nitrosylated.
AT1G45145	THIOREDOXIN H-TYPE 5 (TRX5)	1.58172	up	2.61e-18	encodes a cytosolic thioredoxin that reduces disulfide bridges of target proteins by the reversible formation of a disulfide bridge between two neighboring Cys residues present in the active site. Thioredoxins have been found to regulate a variety of biological reactions in prokaryotic and eukaryotic cells.
AT1G65970	THIOREDOXIN-DEPENDENT PEROXIDASE 2 (TPX2)	4.22499	up	2.83e-184	thioredoxin-dependent peroxidase 2
AT1G08630	THREONINE ALDOLASE 1 (THA1)	0.990465	up	7.09e-05	Encodes a threonine aldolase, involved in threonine degradation to glycine. Primarily expressed in seeds and seedlings.
AT5G48780	TIR-NBS20 (TN20)	1.23425	up	0.000480209	disease resistance protein (TIR-NBS class);(source:Araport11)
AT1G72900	TIR-NBS7 (TN7)	2.57182	up	5.26e-23	Toll-Interleukin-Resistance (TIR) domain-containing protein;(source:Araport11)
AT1G14530	TOM THREE HOMOLOG 1 (THH1)	1.15057	up	3.82e-13	tobamovirus multiplication-like protein (DUF1084);(source:Araport11)
AT5G47560	TONOPLAST DICARBOXYLATE TRANSPORTER (TDT)	0.905692	up	4.16e-21	Encodes a tonoplast malate/fumarate transporter.
AT2G41100	TOUCH 3 (TCH3)	1.18219	up	9.27e-07	encodes a calmodulin-like protein, with six potential calcium binding domains. Calcium binding shown by Ca(2+)-specific shift in electrophoretic mobility. Expression induced by touch and darkness. Expression may also be developmentally controlled. Expression in growing regions of roots, vascular tissue, root/shoot junctions, trichomes, branch points of the shoot, and regions of siliques and flowe…
AT2G45290	TRANSKETOLASE 2 (TKL2)	0.887596	up	1.03e-53	Transketolase;(source:Araport11)
AT1G17530	TRANSLOCASE OF INNER MITOCHONDRIAL MEMBRANE 23 (TIM23-1)	0.696565	up	9e-39	Encodes a translocase of inner mitochondrial membrane.
AT1G36060	TRANSLUCENT GREEN (TG)	2.31208	up	5.8e-15	Encodes a member of the DREB subfamily A-6 of ERF/AP2 transcription factor family. The protein contains one AP2 domain. There are 8 members in this subfamily including RAP2.4.Overexpression results in increased drought tolerance and vitrified leaves. Binds to DRE/GCC promoter elements and activates expression of aquaporin genes AtTIP1;1, AtTIP2;3, and AtPIP2;2.Involved in light induced suppressio…
AT3G55120	TRANSPARENT TESTA 5 (TT5)	1.44265	up	2.79e-05	Catalyzes the conversion of chalcones into flavanones. Required for the accumulation of purple anthocyanins in leaves and stems. Co-expressed with CHS.
AT5G07990	TRANSPARENT TESTA 7 (TT7)	1.641	up	3.33e-08	Required for flavonoid 3' hydroxylase activity. Enzyme abundance relative to CHS determines Quercetin/Kaempferol metabolite ratio. The mRNA is cell-to-cell mobile.
AT2G18700	TREHALOSE PHOSPHATASE/SYNTHASE 11 (TPS11)	0.745394	up	2.09e-42	Encodes an enzyme putatively involved in trehalose biosynthesis. The protein has a trehalose synthase (TPS)-like domain that may or may not be active as well as a trehalose phosphatase (TPP)-like domain.
AT5G06230	TRICHOME BIREFRINGENCE-LIKE 9 (TBL9)	1.06274	up	0.00308209	Encodes a member of the TBL (TRICHOME BIREFRINGENCE-LIKE) gene family containing a plant-specific DUF231 (domain of unknown function) domain. TBL gene family has 46 members, two of which (TBR/AT5G06700 and TBL3/AT5G01360) have been shown to be involved in the synthesis and deposition of secondary wall cellulose, presumably by influencing the esterification state of pectic polymers. A nomenclature…
AT2G43510	TRYPSIN INHIBITOR PROTEIN 1 (TI1)	1.62695	up	6.87e-09	Member of the defensin-like (DEFL) family. Encodes putative trypsin inhibitor protein which may function in defense against herbivory.
AT2G43520	TRYPSIN INHIBITOR PROTEIN 2 (TI2)	0.800531	up	0.00991281	Encodes putative trypsin inhibitor protein which may function in defense against herbivory. Member of the defensin-like (DEFL) family.
AT2G47770	TSPO(OUTER MEMBRANE TRYPTOPHAN-RICH SENSORY PROTEIN)-RELATED (TSPO)	3.77694	up	0	Encodes a membrane-bound protein designated AtTSPO (Arabidopsis thaliana TSPO-related). AtTSPO is related to the bacterial outer membrane tryptophan-rich sensory protein (TspO) and the mammalian mitochondrial 18 kDa Translocator Protein (18 kDa TSPO), members of the TspO/MBR domain-containing membrane proteins. Mainly detected in dry seeds, but can be induced in vegetative tissues by osmotic or s…
AT3G06380	TUBBY-LIKE PROTEIN 9 (TLP9)	0.772299	up	1.11e-09	Member of plant TLP family which differs in having an F box domain. Interacts with ASK proteins.Plasma membrane tethering is mediated by PIP2 binding domain. Mutants are insensitive to ABA. May act redundantly with its paralog TPL3.
AT5G64510	TUNICAMYCIN INDUCED 1 (TIN1)	1.12802	up	2.31e-08	Encodes Tunicamycin Induced 1(TIN1), a plant-speci_x001E_c ER stress-inducible protein. TIN1 mutation affects pollen surface morphology. Transcriptionally induced by treatment with the N-linked glyclsylation inhibitor tunicamycin.
AT3G62260	TYPE 2C PROTEIN PHOSPHATASE 49 (PP2C49)	0.841297	up	1.11e-05	Type 2C protein phosphatase (PP2C) which negatively regulates AtHKT1;1 activity and thus determines systemic Na+ allocation during salt stress.
AT5G36160	TYR AMINOTRANSFERASE 2 (TAT2)	1.5056	up	9.29e-40	Encodes a cytosolic L-tyrosine aminotransferase. AtTAT2 exhibits much broader amino donor specificity than AtTAT1 and can use not only Tyr but also Phe, Trp, His, Met, Leu, Ala, Ser, Cys, Asp, Asn, Gln, and Arg as amino donors.
AT3G08700	UBIQUITIN-CONJUGATING ENZYME 12 (UBC12)	2.10397	up	6.05e-10	ubiquitin-conjugating enzyme 12;(source:Araport11)
AT5G56150	UBIQUITIN-CONJUGATING ENZYME 30 (UBC30)	0.800351	up	3.6e-33	ubiquitin-conjugating enzyme 30;(source:Araport11)
AT5G42300	UBIQUITIN-LIKE PROTEIN 5 (UBL5)	0.695011	up	2.64e-109	Ubiquitin like protein that appears to play a role in pre-mRNA splicing.
AT5G03490	UDP GLYCOSYLTRANSFERASE 89A2 (UGT89A2)	1.22156	up	1.13e-06	Encodes a dihydroxybenzoic acid (DHBA) glycosyltransferase. The Col-0 enzyme is responsible for biosynthesis of 2,3-DHBA xyloside and 2,5-DHBA xyloside. The Col-0 enzyme is specific for UDP-xylose and the C24 enzyme uses both UDP-glucose and UDP-xylose. This difference in sugar donor specificity was shown to be largely due to a single amino acid change between the two isoforms.
AT3G11340	UDP-DEPENDENT GLYCOSYLTRANSFERASE 76B1 (UGT76B1)	2.64711	up	3.09e-78	Encodes a uridine diphosphate-dependent glucosyltransferase that conjugates isoleucic acid and modulates plant defense via glucosylation of N-hydroxypipecolic acid.
AT5G17310	UDP-GLUCOSE PYROPHOSPHORYLASE 2 (UGP2)	0.913078	up	1.78e-15	UDP-glucose pyrophosphorylase, functions redundantly with UGP1 for starch biosynthesis during pollen development.
AT3G21780	UDP-GLUCOSYL TRANSFERASE 71B6 (UGT71B6)	2.22192	up	3.5e-11	Encodes a protein with UDP-glucosyl transferase activity that was shown to preferentially glucosylates abscisic acid (ABA), and not its catabolites. Moreover, UGT71B6 was shown to have a strict preference for the naturally-occurring ABA enantiomer, (+)-ABA, and not its 'unnatural' relative, (-)-ABA. This is in contrast to the other identified UGT genes catalyzing the glucosylation of ABA which we…
AT3G50740	UDP-GLUCOSYL TRANSFERASE 72E1 (UGT72E1)	2.03084	up	1.25e-92	UGT72E1 is an UDPG:coniferyl alcohol glucosyltransferase which specifically glucosylates sinapyl- and coniferyl aldehydes. The enzyme is thought to be involved in lignin metabolism.
AT4G34131	UDP-GLUCOSYL TRANSFERASE 73B3 (UGT73B3)	1.79934	up	1.93e-15	UDP-glucosyl transferase 73B3;(source:Araport11)
AT2G15480	UDP-GLUCOSYL TRANSFERASE 73B5 (UGT73B5)	1.28375	up	8.53e-07	UDP-glucosyl transferase 73B5;(source:Araport11)
AT3G53160	UDP-GLUCOSYL TRANSFERASE 73C7 (UGT73C7)	2.96524	up	5.32e-30	UGT73C7 is induced by pathogen infection. It glycosylates p-coumaric acid and ferulic acid to modulate phenylpropanoid metabolism and induce innate immune response.
AT3G46670	UDP-GLUCOSYL TRANSFERASE 76E11 (UGT76E11)	0.969709	up	6.81e-21	UDP-glucosyl transferase 76E11;(source:Araport11)
AT5G17050	UDP-GLUCOSYL TRANSFERASE 78D2 (UGT78D2)	0.689066	up	0.000100958	The At5g17050 encodes a anthocyanidin 3-O-glucosyltransferase which specifically glucosylates the 3-position of the flavonoid C-ring. Anthocyanidins such as cyanidin and pelargonidin as well as flavonols such as kaempferol and quercetin are accepted substrates. Role in the glycosylation of coumarins for iron (Fe) acquisition under low-Fe conditions.
AT1G22370	UDP-GLUCOSYL TRANSFERASE 85A5 (UGT85A5)	1.02382	up	2.71e-07	UDP-glucosyl transferase 85A5;(source:Araport11)
AT2G30140	UDP-GLUCOSYL TRANSFERASE 87A2 (UGT87A2)	2.07117	up	7.64e-91	Encodes a putative glycosyltransferase. Regulates flowering time via FLOWERING LOCUS C.
AT2G43820	UDP-GLUCOSYLTRANSFERASE 74F2 (UGT74F2)	1.06035	up	6.83e-139	Encodes a nicotinate-O-glycosyltransferase. Induced by Salicylic acid, virus, fungus and bacteria. Also involved in the tryptophan synthesis pathway. Independent of NPR1 for their induction by salicylic acid. UGT74F1 transfers UDP:glucose to salicylic acid (forming a glucoside (SAG) and a glucose ester (SGE)), benzoic acid, and anthranilate in vitro. UGT74F2 shows a weak ability to catalyze the f…
AT2G15490	UDP-GLYCOSYLTRANSFERASE 73B4 (UGT73B4)	0.603695	up	3.42e-10	UDP-glycosyltransferase 73B4;(source:Araport11)
AT5G49690	UDP-GLYCOSYLTRANSFERASE 91C1 (UGT91C1)	1.49565	up	1.53e-39	UDP-glycosyltransferase that can act upon sulcotrione herbicide. Overexpression confers resistance to herbicide.
AT4G37180	ULT1 INTERACTING FACTOR 1 (UIF1)	1.07626	up	6.98e-57	UIF1 is a nuclear and cytoplasmically localized myb-domain containing member of the GARP G2-like subfamily of transcription factors. Interacts with ULT1 and binds to the WUS promoter. UIF1 binding domains are also found in CUC and AG promoters suggesting they are also direct targets. This locus was also identified as a putative cytoskeletal protein in a yeast screen.
AT5G02100	UNFERTILIZED EMBRYO SAC 18 (UNE18)	0.586162	up	2.35e-08	Encodes a protein that binds to beta-sitosterol and localizes to the ER. The WFDE motif in ORP3a appears to be important for a direct interaction with PVA12 [Plant VAMP-Associated protein 12]. Mutation of this motif causes ORP3a to relocalize to the Golgi and cytosol. The interaction between PVA12 and ORP3a does not appear to be sterol-dependent.
AT1G51170	UNICORN (UCN)	0.700484	up	3.21e-19	Encodes an active AGC VIII protein kinase that interacts with the putative transcription factor ATS and regulates planar growth during integument development in the ovule. Mutants exhibit ectopic growth in filaments and petals, as well as aberrant embryogenesis.
AT3G20830	UNICORN-LIKE (UCNL)	1.67017	up	5.89e-11	AGC (cAMP-dependent, cGMP-dependent and protein kinase C) kinase family protein;(source:Araport11)
AT3G53990	UNIVERSAL STRESS PROTEIN (ATUSP)	0.929131	up	3.1e-17	Encodes universal stress protein (USP). Functions as a molecular chaperone under heat shock and oxidative stress conditions. Chaperone activity and assembly into complexes is redox regulated.
AT3G58450	UNIVERSAL STRESS PROTEIN (USP)	3.99229	up	0	USP domain containing protein, member of the universal stress protein family, regulated by ABA and possibly regulated by the ABA-dependent transcription factor AREB/ABF. Involved in the regulation of seed germination.
AT1G16730	UNKNOWN PROTEIN 6 (UP6)	1.96915	up	4.7e-237	hypothetical protein;(source:Araport11)
AT2G03520	UREIDE PERMEASE 4 (UPS4)	2.0734	up	7.53e-24	Encodes AtUPS4, a member of the Arabidopsis ureide permease family.
AT1G05680	URIDINE DIPHOSPHATE GLYCOSYLTRANSFERASE 74E2 (UGT74E2)	2.43737	up	0	Encodes a UDP-glucosyltransferase, UGT74E2, that acts on IBA (indole-3-butyric acid) and affects auxin homeostasis. The transcript and protein levels of this enzyme are strongly induced by H2O2 and may allow integration of ROS (reactive oxygen species) and auxin signaling. This enzyme can also transfer glycosyl groups to several compounds related to the explosive TNT when this synthetic compound …
AT3G27440	URIDINE KINASE-LIKE 5 (UKL5)	1.01711	up	0.00449382	One of the homologous genes predicted to encode proteins with UPRT domains (Uracil phosphoribosyltransferase). Five of these genes (At5g40870, At3g27190, At1g55810, At4g26510 and At3g27440) show a high level of identity, and are annotated as also containing a N-terminal uracil kinase (UK) domain. These genes are referred to as UKL1 (UK-like 1), UKL2, UKL3, UKL4 and UKL5, respectively.
AT1G43650	USUALLY MULTIPLE ACIDS MOVE IN AND OUT TRANSPORTERS 22 (UMAMIT22)	2.27142	up	2.68e-16	nodulin MtN21-like transporter family protein
AT4G24220	VEIN PATTERNING 1 (VEP1)	1.11155	up	0	encodes a progesterone-5beta-reductase-like protein. It has enone reductase activity against a wide range of substrates, including 3-oxo-&#916;-4,5-steroids in vitro. The in vivo substrates and product of this enzyme have not yet been elucidated but it is likely to participate in steroid metabolism. The protein contains a mammalian death domain involved in programmed cell death. The gene is expre…
AT2G25340	VESICLE-ASSOCIATED MEMBRANE PROTEIN 712 (VAMP712)	2.95839	up	4.34e-20	Member of Synaptobrevin-like AtVAMP7C, v-SNARE protein family; TGN/vacuole localized. Required for abscisic acid-mediated inhibition of plasma membrane H+-ATPase activity.
AT2G32670	VESICLE-ASSOCIATED MEMBRANE PROTEIN 725 (VAMP725)	1.15253	up	0.00101898	member of Synaptobrevin -like protein family; TGN/PM localized.
AT1G04760	VESICLE-ASSOCIATED MEMBRANE PROTEIN 726 (VAMP726)	1.7946	up	1.12e-07	Member of Synaptobrevin -like protein family; TGN/PM localized.Involved in autophagy, possibly in the process of formation of autophagic vesicles.
AT1G43700	VIRE2-INTERACTING PROTEIN 1 (VIP1)	0.592918	up	1.32e-25	Encodes a VirE2-interacting protein. VIP1 mediates nuclear translocation of VirE2 via its amino half, and interacts with histone H2A via it carboxyl half. Involved in osmosensory response. The mRNA is cell-to-cell mobile.
AT4G32770	VITAMIN E DEFICIENT 1 (VTE1)	1.01479	up	8.92e-14	Tocopherol cyclase involved in tocopherol (vitamin E)synthesis. VTE1 over-expressing plants have increased tocopherol indicating VTE1 is a major limiting factor in tocopherol synthesis. Mutants defective in this gene accumulate high amounts of zeaxanthin in conditions of high light or low temperature. Plays a role in the adaptation to low temperature stress, notably phloem loading.
AT1G78310	VQ MOTIF-CONTAINING PROTEIN 9 (VQ9)	0.875958	up	7.32e-33	VQ motif-containing protein;(source:Araport11)
AT5G58350	WITH NO LYSINE (K) KINASE 4 (WNK4)	2.65841	up	5.78e-130	Encodes a member of the WNK family (9 members in all) of protein kinases, the structural design of which is clearly distinct from those of other known protein kinases, such as receptor-like kinases and mitogen-activated protein kinases. Its transcription is under the control of circadian rhythms.
AT4G05070	WOUND-INDUCED POLYPEPTIDE 2 (WIP2)	1.28385	up	6.91e-50	Member of the wound-induced polypeptide (WIP) family. Positively regulates plant resistance against Pst DC3000 by enhancing PTI responses.
AT5G50200	WOUND-RESPONSIVE 3 (WR3)	0.968496	up	1.7e-37	Wound-responsive gene 3 (WR3). Encodes a high-affinity nitrate transporter. Up-regulated by nitrate. Involved in jasmonic acid-independent wound signal transduction.
AT5G56210	WPP DOMAIN INTERACTING PROTEIN 2 (WIP2)	0.702208	up	2.87e-06	Encodes an outer nuclear membrane protein that anchors RanGAP1 to the nuclear envelope. It interacts with SUN proteins and is required for maintaining the elongated nuclear shape of epidermal cells.
AT5G11390	WPP DOMAIN-INTERACTING PROTEIN 1 (WIT1)	0.635872	up	1.3e-22	Encodes one of the WPP domain-interacting proteins (WIT1/AT5G11390, WIT2/AT1G68910) required for RanGAP nuclear envelope association in root tip cells. Ran GTPase plays essential roles in multiple cellular processes, including nucleocytoplasmic transport, spindle formation, and postmitotic nuclear envelope reassembly. The cytoplasmic Ran GTPase activating protein RanGAP is critical to establish a…
AT3G54320	WRINKLED 1 (WRI1)	1.02482	up	3.35e-05	WRINKLED1 encodes transcription factor of the AP2/ERWEBP class. Protein has two plant-specific (AP2/EREB) DNA-binding domains and is involved in the control of storage compound biosynthesis in Arabidopsis. Mutants have wrinkled seed phenotype, due to a defect in the incorporation of sucrose and glucose into triacylglycerols. Transgenic sGsL plants (21-day-old) grown on 6% sucrose for 24 hours had…
AT2G23320	WRKY DNA-BINDING PROTEIN 15 (WRKY15)	1.52911	up	2.96e-113	Encodes WRKY DNA-binding protein 15 (WRKY15).
AT2G30250	WRKY DNA-BINDING PROTEIN 25 (WRKY25)	1.56511	up	1.42e-06	member of WRKY Transcription Factor; Group I. Located in nucleus. Involved in response to various abiotic stresses - especially salt stress.
AT5G52830	WRKY DNA-BINDING PROTEIN 27 (WRKY27)	0.861249	up	1.17e-05	Encodes a WRKY transcription factor WRKY27. Mutation in Arabidopsis WRKY27 results in delayed symptom development in response to the bacterial wilt pathogen Ralstonia solanacearum.
AT4G30935	WRKY DNA-BINDING PROTEIN 32 (WRKY32)	0.936137	up	3.5e-56	member of WRKY Transcription Factor; Group I; promoting photomorphogenesis, directly associates with the promoter regions of HY5 to activate its transcription. COP1 interacts with and targets WRKY32 for ubiquitination and degradation in darkness.
AT2G38470	WRKY DNA-BINDING PROTEIN 33 (WRKY33)	1.03376	up	3.58e-25	Member of the plant WRKY transcription factor family. Regulates the antagonistic relationship between defense pathways mediating responses to P. syringae and necrotrophic fungal pathogens. Located in nucleus. Involved in response to various abiotic stresses - especially salt stress. Regulates cytochrome P450 gene CYP94B1 to control apoplastic barrier formation in roots to confer salt tolerance.
AT1G13960	WRKY DNA-BINDING PROTEIN 4 (WRKY4)	0.875896	up	2.66e-26	Encodes WRKY DNA-binding protein 4 (WRKY4).
AT5G49520	WRKY DNA-BINDING PROTEIN 48 (WRKY48)	1.34219	up	3.19e-06	Encodes WRKY48, a member of the WRKY Transcription Factor. WRKY48 is a stress- and pathogen-induced transcriptional activator that represses plant basal defense. The mRNA is cell-to-cell mobile.
AT5G13080	WRKY DNA-BINDING PROTEIN 75 (WRKY75)	2.94846	up	2.64e-19	WRKY75 is one of several transcription factors induced during Pi deprivation. It is nuclear localized and regulated differentially during Pi starvation. RNAi mediated suppression of WRKY75 made the plants more susceptible to Pi stress as indicated by the higher accumulation of anthocyanin during Pi starvation.
AT5G46350	WRKY DNA-BINDING PROTEIN 8 (WRKY8)	1.68948	up	8.74e-07	member of WRKY Transcription Factor; Group II-c
AT5G59340	WUSCHEL RELATED HOMEOBOX 2 (WOX2)	1.52966	up	3.24e-29	Encodes a WUSCHEL-related homeobox gene family member with 65 amino acids in its homeodomain. Proteins in this family contain a sequence of eight residues (TLPLFPMH) downstream of the homeodomain called the WUS box. WOX2 has a putative Zinc finger domain downstream of the homeodomain. Transcripts are expressed in the egg cell, the zygote and the apical cell lineage and are reduced in met3-1 early…
AT4G00230	XYLEM SERINE PEPTIDASE 1 (XSP1)	1.48236	up	1.58e-06	xylem serine peptidase 1;(source:Araport11)
AT3G48580	XYLOGLUCAN ENDOTRANSGLUCOSYLASE/HYDROLASE 11 (XTH11)	1.83896	up	2.27e-17	Encodes a cell-wall localized xyloglucan endotransglucosylase/hydrolase.
AT5G57550	XYLOGLUCAN ENDOTRANSGLUCOSYLASE/HYDROLASE 25 (XTH25)	4.72675	up	1.23e-119	xyloglucan endotransglycosylase-related protein (XTR3)
AT3G51430	YELLOW-LEAF-SPECIFIC GENE 2 (YLS2)	0.748833	up	5.87e-19	Although this enzyme is predicted to encode a strictosidine synthase (SS), it lacks a conserved catalytic glutamate residue found in active SS enzymes and it is not expected to have SS activity.
AT5G16540	ZINC FINGER NUCLEASE 3 (ZFN3)	1.59908	up	3.5e-06	Encodes a zinc finger protein.
AT5G04340	ZINC FINGER OF ARABIDOPSIS THALIANA 6 (ZAT6)	4.55761	up	1.61e-107	Encodes a C2H2 zinc finger transcription factor that coordinately activates phytochelatin-synthesis related gene expression and directly targets GSH1 by binding to its promoter to positively regulate Cd accumulation and tolerance.
AT5G13750	ZINC INDUCED FACILITATOR-LIKE 1 (ZIFL1)	1.34949	up	1.72e-35	zinc induced facilitator-like 1;(source:Araport11)
AT3G19580	ZINC-FINGER PROTEIN 2 (ZF2)	3.38683	up	0	Encodes zinc finger protein. mRNA levels are upregulated in response to ABA, high salt, and mild desiccation. The protein is localized to the nucleus and acts as a transcriptional repressor.
AT1G01240		0.902195	up	7.3e-19	transmembrane protein;(source:Araport11)
AT1G01250		1.52944	up	4.44e-06	encodes a member of the DREB subfamily A-4 of ERF/AP2 transcription factor family. The protein contains one AP2 domain. There are 17 members in this subfamily including TINY.
AT1G01355		1.59877	up	2.76e-06	Putative endonuclease or glycosyl hydrolase;(source:Araport11)
AT1G01500		0.686475	up	5.89e-17	Erythronate-4-phosphate dehydrogenase family protein;(source:Araport11)
AT1G01725		1.04037	up	1.05e-05	adenylosuccinate synthetase;(source:Araport11)
AT1G01810		1.3688	up	7.31e-16	hypothetical protein;(source:Araport11)
AT1G02310		0.932704	up	0.00252087	Glycosyl hydrolase superfamily protein;(source:Araport11)
AT1G02380		0.701608	up	0.00162099	transmembrane protein;(source:Araport11)
AT1G02405		0.675764	up	4.37e-05	proline-rich family protein;(source:Araport11)
AT1G02650		1.40457	up	4.96e-05	Tetratricopeptide repeat (TPR)-like superfamily protein;(source:Araport11)
AT1G02700		2.01992	up	0	GATA transcription factor-like protein;(source:Araport11)
AT1G02710		1.02004	up	0.00021056	glycine-rich protein;(source:Araport11)
AT1G02770		0.920183	up	1e-11	hypothetical protein;(source:Araport11)
AT1G02816		0.613895	up	2.43e-11	pectinesterase (Protein of unknown function, DUF538);(source:Araport11)
AT1G03106		1.04689	up	1.21e-128	hypothetical protein;(source:Araport11)
AT1G03270		0.792668	up	2.99e-07	CBS domain protein with a domain protein (DUF21);(source:Araport11)
AT1G03440		0.634585	up	0.000786424	Leucine-rich repeat (LRR) family protein;(source:Araport11)
AT1G03890		3.7887	up	1.27e-89	RmlC-like cupins superfamily protein;(source:Araport11)
AT1G03990		1.72959	up	1.14e-69	Long-chain fatty alcohol dehydrogenase family protein;(source:Araport11)
AT1G04560		2.47473	up	0	AWPM-19-like family protein;(source:Araport11)
AT1G04570		1.1954	up	4.29e-07	Similar to plastid solute transporters.
AT1G04660		0.76915	up	2.43e-39	glycine-rich protein;(source:Araport11)
AT1G05060		1.03887	up	4.39e-09	coiled-coil protein;(source:Araport11)
AT1G05400		1.90798	up	2.43e-08	hypothetical protein;(source:Araport11)
AT1G05560		1.27795	up	3.45e-18	A UDP-glucose transferase localized in the phragmoplast. It has been co-purified with the callose synthase complex and may transfer UDP-glucose from sucrose synthase to the callose synthase and thus help form a substrate channel for the synthesis of callose at the forming cell plate. Induced by salicylic acid. Independent of NPR1 for their induction by salicylic acid. UGT1 encodes a protein with …
AT1G05675		1.13857	up	0.000387125	UDP-Glycosyltransferase superfamily protein;(source:Araport11)
AT1G05710		0.814605	up	0.00135684	basic helix-loop-helix (bHLH) DNA-binding superfamily protein;(source:Araport11)
AT1G06500		0.642016	up	1.87e-07	hypothetical protein;(source:Araport11)
AT1G08050		1.28244	up	1.44e-14	Zinc finger (C3HC4-type RING finger) family protein;(source:Araport11)
AT1G08315		0.71057	up	6.35e-07	ARM repeat superfamily protein;(source:Araport11)
AT1G08340		0.790151	up	0.000962908	Rho GTPase activating protein with PAK-box/P21-Rho-binding domain-containing protein;(source:Araport11)
AT1G08710		0.585224	up	2.02e-05	F-box protein that is induced in roots by drought stress.
AT1G10170		0.83193	up	3.67e-89	Encodes AtNFXL1, a homologue of the putative human transcription repressor NF-X1. Functions as a negative regulator of the trichothecene phytotoxin-induced defense response.
AT1G10610		0.942122	up	0.00867906	basic helix-loop-helix (bHLH) DNA-binding superfamily protein;(source:Araport11)
AT1G11170		1.82446	up	6.6e-13	lysine ketoglutarate reductase trans-splicing-like protein (DUF707);(source:Araport11)
AT1G11210		1.3496	up	0.000127451	cotton fiber protein, putative (DUF761);(source:Araport11)
AT1G11370		1.04086	up	0.00360285	Pectin lyase-like superfamily protein;(source:Araport11)
AT1G12320		0.954544	up	0.000221094	ankyrin repeat/KH domain protein (DUF1442);(source:Araport11)
AT1G12810		0.762026	up	7.62e-26	proline-rich family protein;(source:Araport11)
AT1G13090		0.655449	up	2.14e-10	putative cytochrome P450
AT1G13360		1.28794	up	6.21e-29	hypothetical protein;(source:Araport11)
AT1G13390		0.754135	up	5.07e-10	translocase subunit seca;(source:Araport11)
AT1G13550		0.988598	up	0.00211944	hypothetical protein (DUF1262);(source:Araport11)
AT1G13990		0.838585	up	2.86e-06	plant/protein;(source:Araport11)
AT1G14190		0.952395	up	0.0021344	Glucose-methanol-choline (GMC) oxidoreductase family protein;(source:Araport11)
AT1G14490		1.02334	up	7.68e-14	Putative AT-hook DNA-binding family protein;(source:Araport11)
AT1G14520		1.22889	up	6.15e-57	Encodes MIOX1. Belongs to myo-inositol oxygenase gene family.
AT1G14930		0.678089	up	3.09e-93	Polyketide cyclase/dehydrase and lipid transport superfamily protein;(source:Araport11)
AT1G14940		2.08522	up	0	Polyketide cyclase/dehydrase and lipid transport superfamily protein;(source:Araport11)
AT1G14950		5.73827	up	0	Polyketide cyclase/dehydrase and lipid transport superfamily protein;(source:Araport11)
AT1G14960		1.90897	up	1.27e-27	Polyketide cyclase/dehydrase and lipid transport superfamily protein;(source:Araport11)
AT1G15010		1.38619	up	4.3e-07	mediator of RNA polymerase II transcription subunit;(source:Araport11)
AT1G15125		1.56731	up	2.4e-37	S-adenosyl-L-methionine-dependent methyltransferases superfamily protein;(source:Araport11)
AT1G15330		0.675844	up	7.32e-30	Cystathionine beta-synthase (CBS) protein;(source:Araport11)
AT1G15800		0.657362	up	0.000138668	hypothetical protein;(source:Araport11)
AT1G15825		0.613101	up	1.98e-07	hydroxyproline-rich glycoprotein family protein;(source:Araport11)
AT1G16770		4.13878	up	1.69e-91	hypothetical protein;(source:Araport11)
AT1G16850		1.88709	up	1.24e-89	transmembrane protein;(source:Araport11)
AT1G17080		0.630157	up	1.63e-10	Ribosomal protein L18ae family;(source:Araport11)
AT1G17090		1.17766	up	7.88e-06	transmembrane protein;(source:Araport11)
AT1G17145		0.959301	up	1.51e-25	RING/U-box superfamily protein;(source:Araport11)
AT1G17147		1.52702	up	7.7e-06	VQ motif-containing protein;(source:Araport11)
AT1G17490		0.809395	up	2.01e-17	epidermal patterning factor-like protein;(source:Araport11)
AT1G17620		0.602765	up	5.19e-16	Late embryogenesis abundant (LEA) hydroxyproline-rich glycoprotein family;(source:Araport11)
AT1G17830		1.41236	up	3.18e-11	hypothetical protein (DUF789);(source:Araport11)
AT1G18750		0.905374	up	0.000518525	Encodes a member of the MIKC (MADS box, Keratin binding domain, and C terminal domain containing )family of transcriptional regulators. AGL65 is expressed in pollen.It forms heterodimers with other MICK family members (AGL104). Involved in late stages of pollen development and pollen tube growth.
AT1G19540		0.895026	up	7.83e-25	NmrA-like negative transcriptional regulator family protein;(source:Araport11)
AT1G20030		1.53866	up	5.49e-06	Pathogenesis-related thaumatin superfamily protein;(source:Araport11)
AT1G20310		1.03662	up	0.0026158	syringolide-induced protein;(source:Araport11)
AT1G20490		1.11881	up	0.00128961	AMP-dependent synthetase and ligase family protein;(source:Araport11)
AT1G21120		0.905637	up	2.53e-05	O-methyltransferase family protein;(source:Araport11)
AT1G21160		0.87363	up	1.02e-27	eukaryotic translation initiation factor 2 (eIF-2) family protein;(source:Araport11)
AT1G21326		0.922641	up	0.00213564	VQ motif-containing protein;(source:Araport11)
AT1G21670		2.00713	up	6.28e-62	DPP6 amino-terminal domain protein;(source:Araport11)
AT1G21680		2.96816	up	0	DPP6 N-terminal domain-like protein;(source:Araport11)
AT1G21780		0.86111	up	1.7e-16	BTB/POZ domain-containing protein. Contains similarity to gb:AJ000644 SPOP (speckle-type POZ protein) from Homo sapiens and contains a PF:00651 BTB/POZ domain. ESTs gb:T75841, gb:R89974, gb:R30221, gb:N96386, gb:T76457, gb:AI100013 and gb:T76456 come from this gene;supported by full-length. Interacts with CUL3A and CUL3B.
AT1G22110		1.61863	up	6.06e-44	structural constituent of ribosome;(source:Araport11)
AT1G22180		0.636698	up	0.00029085	Sec14p-like phosphatidylinositol transfer family protein;(source:Araport11)
AT1G23070		1.1553	up	1.21e-23	organic solute transporter ostalpha protein (DUF300);(source:Araport11)
AT1G23201		0.870105	up	0.00217406	GCK domain protein;(source:Araport11)
AT1G23440		0.620577	up	5.88e-07	Peptidase C15, pyroglutamyl peptidase I-like protein;(source:Araport11)
AT1G23460		1.16034	up	0.000956208	Pectin lyase-like superfamily protein;(source:Araport11)
AT1G23710		1.01368	up	1.09e-25	hypothetical protein (DUF1645);(source:Araport11)
AT1G23770		0.995122	up	0.00147448	F-box family protein;(source:Araport11)
AT1G24530		0.875465	up	0.00088943	Transducin/WD40 repeat-like superfamily protein;(source:Araport11)
AT1G24735		1.72304	up	2.86e-35	S-adenosyl-L-methionine-dependent methyltransferases superfamily protein;(source:Araport11)
AT1G25275		0.782465	up	0.000510557	Thionin-like gene involved in resistance against the beet cyst nematode (Heterodera schachtii).
AT1G25400		3.42831	up	1.24e-31	transmembrane protein;(source:Araport11)
AT1G26920		1.13072	up	2.32e-21	zinc finger CCHC domain protein;(source:Araport11)
AT1G27170		0.725594	up	1.82e-05	transmembrane receptors / ATP binding protein;(source:Araport11)
AT1G27300		0.694788	up	6.85e-67	transmembrane protein;(source:Araport11)
AT1G27990		3.27783	up	1.93e-276	transmembrane protein;(source:Araport11)
AT1G28370		1.05618	up	0.00152774	encodes a member of the ERF (ethylene response factor) subfamily B-1 of ERF/AP2 transcription factor family. The protein contains one AP2 domain. There are 15 members in this subfamily including ATERF-3, ATERF-4, ATERF-7, and leafy petiole.
AT1G28540		0.99494	up	5.04e-07	Tail-anchored (TA) OEP membrane protein which possesses a single C-terminal transmembrane domain targeting post-translationally to plastids.
AT1G28640		1.40609	up	2.42e-08	GDSL-motif esterase/acyltransferase/lipase. Enzyme group with broad substrate specificity that may catalyze acyltransfer or hydrolase reactions with lipid and non-lipid substrates.
AT1G29195		0.748803	up	2.84e-12	PADRE protein up-regulated after infection by S. sclerotiorum.
AT1G29320		0.609185	up	4.78e-25	Transducin/WD40 repeat-like superfamily protein;(source:Araport11)
AT1G29680		2.20223	up	8.04e-11	histone acetyltransferase (DUF1264);(source:Araport11)
AT1G30320		1.22371	up	2.97e-18	Remorin family protein;(source:Araport11)
AT1G30860		4.59521	up	2.58e-156	RING/U-box superfamily protein;(source:Araport11)
AT1G31240		0.791848	up	0.00253652	Bromodomain transcription factor;(source:Araport11)
AT1G31460		0.607985	up	0.000665286	vitellogenin-2 protein;(source:Araport11)
AT1G32630		0.691547	up	1.76e-06	FAM50A-like protein;(source:Araport11)
AT1G32710		3.16193	up	1.61e-31	Cytochrome c oxidase, subunit Vib family protein;(source:Araport11)
AT1G32740		0.602768	up	4.85e-08	SBP (S-ribonuclease binding protein) family protein;(source:Araport11)
AT1G32870		0.967415	up	1.53e-30	Expression in rosette leaves is activated by high concentration of boron.
AT1G32920		0.72462	up	8.5e-19	hypothetical protein;(source:Araport11)
AT1G32928		1.02194	up	0.000444786	Avr9/Cf-9 rapidly elicited protein;(source:Araport11)
AT1G33102		2.59862	up	3.21e-23	hypothetical protein;(source:Araport11)
AT1G33110		0.695934	up	2.64e-21	MATE efflux family protein;(source:Araport11)
AT1G33700		1.05738	up	0.00212686	Beta-glucosidase, GBA2 type family protein;(source:Araport11)
AT1G34580		2.6535	up	1.93e-21	Major facilitator superfamily protein;(source:Araport11)
AT1G35050.1		1.0563	up	0.0008477	transposable_element_gene;(source:Araport11);copia-like retrotransposon family, has a 1.8e-61 P-value blast match to GB:CAA32025 ORF (Ty1_Copia-element) (Nicotiana tabacum)GB:CAA32025 ORF (Ty1_Copia-element) (Nicotiana tabacum);(source:TAIR10)
AT1G35190		0.692865	up	2.24e-23	2-oxoglutarate (2OG) and Fe(II)-dependent oxygenase superfamily protein;(source:Araport11)
AT1G35516		1.2223	up	1.97e-35	myb-like transcription factor family protein;(source:Araport11)
AT1G36630.1		2.2432	up	3.5e-11	transposable_element_gene;(source:Araport11);CACTA-like transposase family (Tnp1/En/Spm), has a 2.5e-213 P-value blast match to ref|NP_189784.1| TNP1-related protein (Arabidopsis thaliana) (CACTA-element);(source:TAIR10)
AT1G42980		2.07525	up	9.21e-10	Actin-binding FH2 (formin homology 2) family protein;(source:Araport11)
AT1G47540		3.03273	up	4.72e-74	Scorpion toxin-like knottin superfamily protein;(source:Araport11)
AT1G47980		4.66067	up	0	desiccation-like protein;(source:Araport11)
AT1G48405		2.57164	up	1.31e-14	Kinase interacting (KIP1-like) family protein;(source:Araport11)
AT1G48530		1.04768	up	3.32e-10	proteasome inhibitor-like protein;(source:Araport11)
AT1G48745		1.47409	up	6.83e-06	hypothetical protein;(source:Araport11)
AT1G48990		1.29107	up	9.8e-146	Oleosin family protein;(source:Araport11)
AT1G49032		1.17884	up	2.78e-33	hypothetical protein;(source:Araport11)
AT1G49245		0.702029	up	3.09e-07	Prefoldin chaperone subunit family protein;(source:Araport11)
AT1G49390		0.740491	up	0.0072631	2-oxoglutarate (2OG) and Fe(II)-dependent oxygenase superfamily protein;(source:Araport11)
AT1G49520		0.765016	up	0.000949481	SWIB complex BAF60b domain-containing protein;(source:Araport11)
AT1G49620		0.620437	up	8.85e-06	Kip-related protein (KRP) gene, encodes CDK (cyclin-dependent kinase) inhibitor (CKI), negative regulator of cell division. A member of seven KRP genes found in Arabidopsis thaliana. Differential expression patterns for distinct KRPs were revealed by in situ hybridization. Binds to D type cyclins and may inhibit cell cycle.
AT1G49700		0.935435	up	2.15e-21	Plant protein 1589 of unknown function;(source:Araport11)
AT1G49900		3.60667	up	3.52e-35	C2H2 type zinc finger transcription factor family;(source:Araport11)
AT1G50040		1.1708	up	0.000130263	formin-like protein, putative (DUF1005);(source:Araport11)
AT1G50290		1.10283	up	0.000910316	hypothetical protein;(source:Araport11)
AT1G50400		0.645504	up	1.35e-05	Eukaryotic porin family protein;(source:Araport11)
AT1G50440		0.65151	up	0.00382627	RING/FYVE/PHD zinc finger superfamily protein;(source:Araport11)
AT1G50590		4.16714	up	1.02e-42	RmlC-like cupins superfamily protein;(source:Araport11)
AT1G52855		1.25178	up	4.3e-06	hypothetical protein;(source:Araport11)
AT1G53110		0.642139	up	0.000415468	proton pump-interactor;(source:Araport11)
AT1G53785		0.75884	up	0.00165233
AT1G54260		1.25909	up	0.000302535	winged-helix DNA-binding transcription factor family protein;(source:Araport11)
AT1G54740		1.90799	up	1.57e-12	FANTASTIC four-like protein (DUF3049);(source:Araport11)
AT1G54850		1.27657	up	1.14e-35	HSP20-like chaperones superfamily protein;(source:Araport11)
AT1G54860		5.06937	up	0	Glycoprotein membrane precursor GPI-anchored;(source:Araport11)
AT1G55152		1.18601	up	7.1e-20	hypothetical protein;(source:Araport11)
AT1G55365		0.919793	up	0.00899006	hypothetical protein;(source:Araport11)
AT1G55450		0.957172	up	0.000169984	S-adenosyl-L-methionine-dependent methyltransferases superfamily protein;(source:Araport11)
AT1G55550		0.919086	up	0.000869355	P-loop containing nucleoside triphosphate hydrolases superfamily protein;(source:Araport11)
AT1G55675		1.11816	up	6.42e-10	transmembrane protein;(source:Araport11)
AT1G56660		0.862538	up	1.47e-09	MAEBL domain protein;(source:Araport11)
AT1G58150		0.992016	up	0.000829165	phosphoglycerate kinase;(source:Araport11)
AT1G58235		1.60029	up	1.49e-55	hypothetical protein;(source:Araport11)
AT1G60680		3.15017	up	2.09e-109	NAD(P)-linked oxidoreductase superfamily protein;(source:Araport11)
AT1G60730		1.16617	up	2.75e-41	NAD(P)-linked oxidoreductase superfamily protein;(source:Araport11)
AT1G60750		2.50218	up	1.03e-13	NAD(P)-linked oxidoreductase superfamily protein;(source:Araport11)
AT1G60970		0.902448	up	0.000195612	SNARE-like superfamily protein;(source:Araport11)
AT1G61800		1.58099	up	4.26e-164	glucose6-Phosphate/phosphate transporter 2, prefers to exchange Pi or Triose-P for G6P, targets only plastids. Expression is upregulated in the shoot of cax1/cax3 mutant.The mRNA is cell-to-cell mobile.
AT1G62422		0.739676	up	2.04e-06	hypothetical protein;(source:Araport11)
AT1G62510		1.09046	up	0	Expressed in the root cortex.
AT1G63720		0.95289	up	1.05e-07	hydroxyproline-rich glycoprotein family protein;(source:Araport11)
AT1G63820		0.879791	up	0.000826803	CCT motif family protein;(source:Araport11)
AT1G64065		1.08674	up	0.00233707	Late embryogenesis abundant (LEA) hydroxyproline-rich glycoprotein family;(source:Araport11)
AT1G64180		0.786442	up	6.49e-06	intracellular protein transport protein USO1-like protein;(source:Araport11)
AT1G64330		0.598848	up	1.68e-08	myosin heavy chain-like protein;(source:Araport11)
AT1G64490		0.642187	up	3.69e-16	DEK, chromatin associated protein;(source:Araport11)
AT1G66480		1.33682	up	2.9e-06	Involved in chloroplast avoidance movement under intermediate and high light intensities; PADRE protein up-regulated after infection by S. sclerotiorun.
AT1G66500		3.42692	up	5.47e-73	Pre-mRNA cleavage complex II;(source:Araport11)
AT1G67300		0.650826	up	5.91e-08	Major facilitator superfamily protein;(source:Araport11)
AT1G67600		0.734519	up	1.6e-06	Acid phosphatase/vanadium-dependent haloperoxidase-related protein;(source:Araport11)
AT1G67626.1		2.2811	up	4.76e-12	transposable_element_gene;(source:Araport11);pseudogene, hypothetical protein;(source:TAIR10)
AT1G67820		0.664228	up	1.11e-12	Protein phosphatase 2C family protein;(source:Araport11)
AT1G67850		0.719652	up	0.000794526	lysine ketoglutarate reductase trans-splicing protein (DUF707);(source:Araport11)
AT1G67920		3.39023	up	6.18e-41	hypothetical protein;(source:Araport11)
AT1G68030		0.77071	up	0.00910272	RING/FYVE/PHD zinc finger superfamily protein;(source:Araport11)
AT1G68185		0.640787	up	7.95e-06	Ubiquitin-like superfamily protein;(source:Araport11)
AT1G68240		1.7989	up	2.09e-44	basic helix-loop-helix (bHLH) DNA-binding superfamily protein;(source:Araport11)
AT1G68340		0.693231	up	0.00118968	hypothetical protein (DUF1639);(source:Araport11)
AT1G68440		0.704902	up	1.81e-05	Transmembrane protein;(source:Araport11). Expression induced by abiotic stressors such as ABA, drought, heat, light, NaCl, osmotic stress and wounding.
AT1G69510		0.590158	up	1.97e-29	cAMP-regulated phosphoprotein 19-related protein;(source:Araport11)
AT1G70360		0.621972	up	0.00996923	F-box family protein;(source:Araport11)
AT1G70700		1.01315	up	0.00365194	JAZ9 is a protein presumed to be involved in jasmonate signaling. JAZ9 transcript levels rise in response to a jasmonate stimulus. JAZ9 can interact with the COI1 F-box subunit of an SCF E3 ubiquitin ligase in a yeast-two-hybrid assay only in the presence of jasmonate-isoleucine (JA-ILE) or coronatine. The Jas domain appears to be important for JAZ9-COI1 interactions in the presence of coronatine…
AT1G70985		2.37604	up	2.71e-17	hydroxyproline-rich glycoprotein family protein;(source:Araport11)
AT1G71000		3.89944	up	3.75e-36	Chaperone DnaJ-domain superfamily protein;(source:Araport11)
AT1G71080		0.81352	up	1.25e-35	RNA polymerase II transcription elongation factor;(source:Araport11)
AT1G71250		0.797413	up	1.07e-44	GDSL-motif esterase/acyltransferase/lipase. Enzyme group with broad substrate specificity that may catalyze acyltransfer or hydrolase reactions with lipid and non-lipid substrates.
AT1G71360		0.693003	up	2.29e-05	Encodes a member of the mid-SUN subfamily of SUN-domain proteins that is localized to both the nuclear envelope and the ER. It is involved in early seed development and nuclear morphology.
AT1G71480		0.695068	up	0.00750158	Chloroplast protein involved in nuclear transport (ECM1).
AT1G72070		0.72335	up	1.74e-06	Chaperone DnaJ-domain superfamily protein;(source:Araport11)
AT1G72100		1.6548	up	0	late embryogenesis abundant domain-containing protein / LEA domain-containing protein;(source:Araport11)
AT1G72175		0.654192	up	4.27e-08	E3 ubiquitin-protein ligase RNF170-like protein (DUF 1232);(source:Araport11)
AT1G72760		1.59827	up	2.43e-06	Protein kinase superfamily protein;(source:Araport11)
AT1G73210		1.3165	up	2.29e-18	hypothetical protein (DUF789);(source:Araport11)
AT1G73510		0.962202	up	0.00195851	hypothetical protein;(source:Araport11)
AT1G74300		2.37766	up	1.51e-12	alpha/beta-Hydrolases superfamily protein;(source:Araport11)
AT1G74860		0.787477	up	1.26e-14	hypothetical protein;(source:Araport11)
AT1G75280		1.48895	up	1.04e-46	isoflavone reductase, putative, identical to SP:P52577 Isoflavone reductase homolog P3 (EC 1.3.1.-) {Arabidopsis thaliana}; contains Pfam profile PF02716: isoflavone reductase. Involved in response to oxidative stress. The mRNA is cell-to-cell mobile.
AT1G75490		3.05223	up	2.75e-166	encodes a member of the DREB subfamily A-2 of ERF/AP2 transcription factor family. The protein contains one AP2 domain. There are eight members in this subfamily including DREB2A AND DREB2B that are involved in response to drought.
AT1G75860		0.812726	up	2.78e-14	DNA ligase;(source:Araport11)
AT1G75960		0.827264	up	1.38e-07	AMP-dependent synthetase and ligase family protein;(source:Araport11)
AT1G76070		1.8335	up	2e-12	hypothetical protein;(source:Araport11)
AT1G76600		2.7768	up	4.83e-114	PADRE protein up-regulated after infection by S. sclerotiorun.
AT1G76700		0.669024	up	8.43e-07	DNAJ heat shock N-terminal domain-containing protein;(source:Araport11)
AT1G77090		0.84729	up	0.000136882	PSII PsbP family protein, located in chloroplast, involved in change in response to H2O2.
AT1G77100		3.49818	up	7.87e-30	peroxidase superfamily protein;(source:Araport11)
AT1G77230		0.829083	up	0.000720636	Tetratricopeptide repeat (TPR)-like superfamily protein;(source:Araport11)
AT1G77370		0.775422	up	6.99e-24	Glutaredoxin family protein;(source:Araport11)
AT1G77530		1.39029	up	5.12e-05	O-methyltransferase family protein;(source:Araport11)
AT1G77960		1.06006	up	0.00103539	repressor ROX1-like protein;(source:Araport11)
AT1G78070		1.36987	up	1.08e-44	Transducin/WD40 repeat-like superfamily protein;(source:Araport11)
AT1G78990		1.38569	up	2.76e-05	HXXXD-type acyl-transferase family protein;(source:Araport11)
AT1G79160		1.63203	up	3.48e-102	filamentous hemagglutinin transporter;(source:Araport11)
AT1G79915		1.18841	up	0.000863773	Putative methyltransferase family protein;(source:Araport11)
AT1G80160		1.67871	up	1.96e-19	Vicinal oxygen chelate (VOC) superfamily member.
AT2G01100		0.778682	up	7.71e-11	FAM133-like protein;(source:Araport11)
AT2G01400		0.71528	up	0.00765431	hypothetical protein;(source:Araport11)
AT2G02700		1.85846	up	9.85e-10	Cysteine/Histidine-rich C1 domain family protein;(source:Araport11)
AT2G03810		0.92354	up	1.08e-11	18S pre-ribosomal assembly protein gar2-like protein;(source:Araport11)
AT2G04050		1.76784	up	2.1e-07	MATE efflux family protein;(source:Araport11)
AT2G05580		1.86267	up	0	Glycine-rich protein family;(source:Araport11)
AT2G07667		0.658794	up	0.00172871	hypothetical protein;(source:Araport11)
AT2G07698		1.09618	up	3.46e-15	ATPase, F1 complex, alpha subunit protein;(source:Araport11)
AT2G07739		0.941365	up	3.03e-06	Ycf1 protein;(source:Araport11)
AT2G07779		0.889911	up	0.00556173	hypothetical protein;(source:Araport11)
AT2G07785		1.29961	up	0.000127437	NADH dehydrogenase family protein;(source:Araport11)
AT2G07798		1.37417	up	5.02e-06	hypothetical protein;(source:Araport11)
AT2G12190		0.843663	up	0.000828461	Cytochrome P450 superfamily protein;(source:Araport11)
AT2G13290		0.648154	up	4.97e-18	beta-1,4-N-acetylglucosaminyltransferase family protein;(source:Araport11)
AT2G13970.1		1.24881	up	6.74e-10	transposable_element_gene;(source:Araport11);Mutator-like transposase family, has a 4.1e-39 P-value blast match to GB:AAA21566 mudrA of transposon=MuDR (MuDr-element) (Zea mays);(source:TAIR10)
AT2G14520		1.30115	up	1.09e-19	CBS domain protein (DUF21);(source:Araport11)
AT2G15010		1.11457	up	1.66e-50	Predicted to encode a PR (pathogenesis-related) protein. Belongs to the plant thionin (PR-13) family with the following members: At1g66100, At5g36910, At1g72260, At2g15010, At1g12663, At1g12660.
AT2G15270		0.76952	up	6.2e-12	PRKR-interacting protein;(source:Araport11)
AT2G18540		1.76939	up	4.69e-123	RmlC-like cupins superfamily protein;(source:Araport11)
AT2G18690		1.15941	up	0.000109986	transmembrane protein;(source:Araport11)
AT2G19320		3.23976	up	1.83e-40	hypothetical protein;(source:Araport11)
AT2G19350		0.727699	up	7.74e-08	transmembrane protein (DUF872);(source:Araport11)
AT2G19930		1.59018	up	7.52e-25	RNA-dependent RNA polymerase family protein;(source:Araport11)
AT2G20500		1.03918	up	0.00172636	hypothetical protein;(source:Araport11)
AT2G20550		2.12226	up	1.51e-10	HSP40/DnaJ peptide-binding protein;(source:Araport11)
AT2G20670		2.08879	up	7.18e-28	Phosphorus (P) stress-inducible DUF506 gene family member
AT2G20920		0.702796	up	1.75e-16	chaperone (DUF3353);(source:Araport11)
AT2G20950		0.85663	up	1.32e-10	phospholipase-like protein (PEARLI 4) family protein;(source:Araport11)
AT2G21130		1.02344	up	2.76e-26	Cyclophilin-like peptidyl-prolyl cis-trans isomerase family protein;(source:Araport11)
AT2G21180		0.729862	up	1.45e-15	transmembrane protein;(source:Araport11)
AT2G21510		1.28512	up	1.85e-06	DNAJ heat shock N-terminal domain-containing protein;(source:Araport11)
AT2G21720		0.946139	up	7.03e-72	ArgH (DUF639);(source:Araport11)
AT2G21780		1.32408	up	0.00010046	hypothetical protein;(source:Araport11)
AT2G21820		3.71263	up	0	seed maturation protein;(source:Araport11)
AT2G21930		1.01314	up	0.00105251	A paternally expressed imprinted gene.
AT2G23110		1.20449	up	2.27e-78	Late embryogenesis abundant protein, group 6;(source:Araport11)
AT2G23120		1.29025	up	8.62e-39	Late embryogenesis abundant protein, group 6;(source:Araport11)
AT2G23230		0.854712	up	0.00476693	Terpenoid cyclases/Protein prenyltransferases superfamily protein;(source:Araport11)
AT2G24420		0.656794	up	6.25e-35	DNA repair ATPase-related
AT2G25720		0.799965	up	1.64e-13	hypothetical protein;(source:Araport11)
AT2G25770		0.87499	up	0.00844449	Polyketide cyclase/dehydrase and lipid transport superfamily protein;(source:Araport11)
AT2G25890		2.40587	up	0	Oleosin family protein;(source:Araport11)
AT2G27285		0.796806	up	7.56e-16	nuclear speckle splicing regulatory-like protein (DUF2040);(source:Araport11)
AT2G27310		2.36937	up	4.29e-18	F-box family protein;(source:Araport11)
AT2G27570		0.97509	up	0.00175496	P-loop containing nucleoside triphosphate hydrolases superfamily protein;(source:Araport11)
AT2G27790		0.752435	up	0.00534391	RNA-binding (RRM/RBD/RNP motifs) family protein;(source:Araport11)
AT2G28400		0.63221	up	1.82e-11	senescence regulator (Protein of unknown function, DUF584);(source:Araport11)
AT2G28490		3.90692	up	0	RmlC-like cupins superfamily protein;(source:Araport11)
AT2G28780		2.89434	up	1.02e-19	P-hydroxybenzoic acid efflux pump subunit;(source:Araport11)
AT2G29300		4.77735	up	1.62e-141	NAD(P)-binding Rossmann-fold superfamily protein;(source:Araport11)
AT2G29310		0.952746	up	0.00439677	NAD(P)-binding Rossmann-fold superfamily protein;(source:Araport11)
AT2G29340		3.49491	up	1.57e-77	NAD-dependent epimerase/dehydratase family protein;(source:Araport11)
AT2G30680		1.38667	up	7.36e-05	callose synthase-like protein;(source:Araport11)
AT2G30930		1.38509	up	6.39e-05	hypothetical protein;(source:Araport11)
AT2G30990		1.04431	up	2.41e-11	arginine N-methyltransferase, putative (DUF688);(source:Araport11)
AT2G31130		1.27429	up	4.44e-17	hypothetical protein;(source:Araport11)
AT2G31141		0.991837	up	1.51e-07	Encodes a potential nitrate responsive gene.
AT2G31600		0.608815	up	1.81e-05	INO80 complex subunit D-like protein;(source:Araport11)
AT2G31945		1.55917	up	6.76e-06	transmembrane protein;(source:Araport11)
AT2G31985		3.15779	up	2.33e-38	lipoprotein (DUF1264);(source:Araport11)
AT2G34315		3.65519	up	4.33e-90	avirulence induced family protein;(source:Araport11)
AT2G34355		1.29602	up	2.6e-41	Major facilitator superfamily protein;(source:Araport11)
AT2G34360		1.10189	up	9.92e-07	MATE efflux family protein;(source:Araport11)
AT2G34740		2.98832	up	2.56e-26	protein phosphatase 2C family protein;(source:Araport11)
AT2G36220		2.43043	up	9.6e-96	hypothetical protein;(source:Araport11)
AT2G36500		0.750276	up	0.00510352	CBS / octicosapeptide/Phox/Bemp1 (PB1) domains-containing protein;(source:Araport11)
AT2G36540		2.36419	up	1.47e-12	Haloacid dehalogenase-like hydrolase (HAD) superfamily protein;(source:Araport11)
AT2G36770		2.42218	up	1.24e-28	UDP-Glycosyltransferase superfamily protein;(source:Araport11)
AT2G36780		1.12941	up	8.3e-38	UDP-Glycosyltransferase superfamily protein;(source:Araport11)
AT2G36970		0.766527	up	5.54e-20	UDP-Glycosyltransferase superfamily protein;(source:Araport11)
AT2G37750		0.96824	up	0.00797725	hypothetical protein;(source:Araport11)
AT2G37810		1.0022	up	0.00237062	Cysteine/Histidine-rich C1 domain family protein;(source:Araport11)
AT2G38465		2.07341	up	8.34e-86	hypothetical protein;(source:Araport11)
AT2G38640		1.19235	up	0.000745489	LURP-one-like protein (DUF567);(source:Araport11)
AT2G38790		2.82945	up	1.59e-17	hypothetical protein;(source:Araport11)
AT2G38800		1.78632	up	5.2e-106	Plant calmodulin-binding protein-like protein;(source:Araport11)
AT2G38820		1.97906	up	1.21e-54	DUF506 gene family member
AT2G38823		1.57439	up	4.06e-06	hypothetical protein;(source:Araport11)
AT2G38830		1.36014	up	8.97e-05	Ubiquitin-conjugating enzyme/RWD-like protein;(source:Araport11)
AT2G38870		2.85063	up	8.1e-70	Predicted to encode a PR (pathogenesis-related) peptide that belongs to the PR-6 proteinase inhibitor family. Six putative PR-6-type protein encoding genes are found in Arabidopsis: At2g38900, At2g38870, At5g43570, At5g43580, At3g50020 and At3g46860.
AT2G38900		1.40158	up	3.78e-05	Predicted to encode a PR (pathogenesis-related) peptide that belongs to the PR-6 proteinase inhibitor family. Six putative PR-6-type protein encoding genes are found in Arabidopsis: At2g38900, At2g38870, At5g43570, At5g43580, At3g50020 and At3g46860.
AT2G38905		2.05131	up	2.5e-25	Low temperature and salt responsive protein family;(source:Araport11)
AT2G38920		0.605268	up	0.00227504	SPX (SYG1/Pho81/XPR1) domain-containing protein / zinc finger (C3HC4-type RING finger) protein-like protein;(source:Araport11)
AT2G39300		0.629871	up	4.16e-05	CAP-gly domain linker;(source:Araport11)
AT2G40340		2.79315	up	2.87e-71	Encodes a member of the DREB subfamily A-2 of ERF/AP2 transcription factor family. The protein contains one AP2 domain. There are eight members in this subfamily including DREB2A AND DREB2B that are involved in response to drought.
AT2G41070		1.73736	up	1.74e-43	Transcription factor homologous to ABI5. Regulates AtEm1 expression by binding directly at the AtEm1 promoter. Located in the nucleus and expressed during seed maturation in the cotyledons and later in the whole embryo.
AT2G41550		0.708718	up	1.18e-12	Rho termination factor;(source:Araport11)
AT2G42150		1.64413	up	4.02e-12	DNA-binding bromodomain-containing protein;(source:Araport11)
AT2G42950		0.860034	up	0.000331295	Magnesium transporter CorA-like family protein;(source:Araport11)
AT2G42975		0.592164	up	0.00166962	myosin-G heavy chain-like protein;(source:Araport11)
AT2G43120		5.74205	up	0	Encodes a member of the functionally diverse cupin protein superfamily that is involved in susceptibility to the bacterial plant pathogen Ralstonia solanacearum. It stabilizes the papain-like cysteine protease XCP2.The mRNA is cell-to-cell mobile.
AT2G43580		3.47706	up	2.75e-66	Chitinase family protein;(source:Araport11)
AT2G43590		2.62169	up	7.34e-173	PR-3 like gene that is induced by pathogen infection.
AT2G43930		1.30343	up	0.000106682	Protein kinase superfamily protein;(source:Araport11)
AT2G44310		0.654272	up	1.53e-19	Calcium-binding EF-hand family protein;(source:Araport11)
AT2G45040		1.68921	up	9.9e-07	Matrixin family protein;(source:Araport11)
AT2G45360		3.76152	up	8.83e-49	ankyrin repeat/KH domain protein (DUF1442);(source:Araport11)
AT2G46600		1.0056	up	0.00472057	Calcium-binding EF-hand family protein;(source:Araport11)
AT2G46735		0.732671	up	0.00642016	death domain associated protein;(source:Araport11)
AT3G01570		2.25263	up	0	Oleosin family protein;(source:Araport11)
AT3G02910		1.05006	up	2.21e-21	AIG2-like (avirulence induced gene) family protein;(source:Araport11)
AT3G03150		0.997372	up	1.89e-17	hypothetical protein;(source:Araport11)
AT3G03230		2.37656	up	9.32e-14	alpha/beta-Hydrolases superfamily protein;(source:Araport11)
AT3G03240		1.58601	up	2.61e-06	alpha/beta-Hydrolases superfamily protein;(source:Araport11)
AT3G03341		0.87799	up	2.73e-27	cold-regulated protein;(source:Araport11)
AT3G03440		0.930139	up	6.29e-12	ARM repeat superfamily protein;(source:Araport11)
AT3G03620		1.2445	up	5.3e-21	MATE efflux family protein;(source:Araport11)
AT3G03776		0.960538	up	1.8e-07	hydroxyproline-rich glycoprotein family protein;(source:Araport11)
AT3G03870		0.676121	up	0.00170792	transmembrane protein;(source:Araport11)
AT3G04010		2.83968	up	1.28e-17	O-Glycosyl hydrolases family 17 protein;(source:Araport11)
AT3G04040		2.0606	up	3.47e-11	transmembrane protein;(source:Araport11)
AT3G04360		1.88807	up	7.1e-19	Calcium-dependent lipid-binding (CaLB domain) family protein;(source:Araport11)
AT3G04640		0.814841	up	2.86e-06	glycine-rich protein;(source:Araport11)
AT3G05250		0.651766	up	0.000112541	RING/U-box superfamily protein;(source:Araport11)
AT3G05260		4.83062	up	9.9e-176	NAD(P)-binding Rossmann-fold superfamily protein;(source:Araport11)
AT3G06210		0.726309	up	0.00324484	ARM repeat superfamily protein;(source:Araport11)
AT3G06455		0.747624	up	0.00777655	ubiquitin family protein;(source:Araport11)
AT3G07260		1.04556	up	0.00370434	SMAD/FHA domain-containing protein;(source:Araport11)
AT3G07470		1.02213	up	6.36e-16	DUF538 protein
AT3G08750		1.23831	up	0.000138189	F-box and associated interaction domains-containing protein;(source:Araport11)
AT3G09760		0.634577	up	1.6e-09	RING/U-box superfamily protein;(source:Araport11)
AT3G10200		1.26893	up	5.56e-17	S-adenosyl-L-methionine-dependent methyltransferases superfamily protein;(source:Araport11)
AT3G11325		1.35691	up	4.87e-05	Phospholipid/glycerol acyltransferase family protein;(source:Araport11)
AT3G11402		0.948743	up	0.000955032	Cysteine/Histidine-rich C1 domain family protein;(source:Araport11)
AT3G11930		0.969399	up	2.18e-128	Adenine nucleotide alpha hydrolases-like superfamily protein;(source:Araport11)
AT3G12510		0.849141	up	8.17e-13	MADS-box family protein;(source:Araport11)
AT3G13480		0.614224	up	0.00166159	nuclear polyadenylated RNA-binding protein;(source:Araport11)
AT3G13780		0.763879	up	1.67e-05	SMAD/FHA domain-containing protein;(source:Araport11)
AT3G14060		2.22322	up	2.44e-19	hypothetical protein;(source:Araport11)
AT3G14160		0.804363	up	8.1e-12	2-oxoglutarate-dependent dioxygenase family protein;(source:Araport11)
AT3G14595		1.13454	up	5.75e-52	Ribosomal protein L18ae family;(source:Araport11)
AT3G14690		0.820009	up	3.79e-113	putative cytochrome P450The mRNA is cell-to-cell mobile.
AT3G15260		1.11622	up	1.88e-128	Protein phosphatase 2C family protein;(source:Araport11)
AT3G15280		1.58237	up	1.08e-71	hypothetical protein;(source:Araport11)
AT3G15450		2.42728	up	7.88e-174	aluminum induced protein with YGL and LRDR motifs;(source:Araport11)
AT3G16120		1.57354	up	2.15e-42	Dynein light chain type 1 family protein;(source:Araport11)
AT3G16190		0.789324	up	7.5e-26	Isochorismatase family protein;(source:Araport11)
AT3G16510		1.20645	up	2.77e-05	Calcium-dependent lipid-binding (CaLB domain) family protein;(source:Araport11)
AT3G17710		1.10307	up	9.86e-08	F-box and associated interaction domains-containing protein;(source:Araport11)
AT3G17890		0.584996	up	1.51e-06	hypothetical protein;(source:Araport11)
AT3G18570		2.84198	up	5.26e-97	Oleosin family protein;(source:Araport11)
AT3G19615		0.979421	up	0.0016926	beta-1,4-xylosidase;(source:Araport11)
AT3G19660		1.42863	up	1.36e-05	hypothetical protein;(source:Araport11)
AT3G19900		0.617572	up	0.000101243	hypothetical protein;(source:Araport11)
AT3G19990		0.847626	up	3.48e-21	E3 ubiquitin-protein ligase;(source:Araport11)
AT3G20250		0.877081	up	3.12e-30	Encodes a member of the Arabidopsis Pumilio (APUM) proteins containing PUF domain (eight repeats of approximately 36 amino acids each). PUF proteins regulate both mRNA stability and translation through sequence-specific binding to the 3 Prime UTR of target mRNA transcripts. APUM5 is involved in susceptibility to CMV and is not required for bacterial or fungal pathogen resistance although its expr…
AT3G20340		1.44771	up	1.5e-13	Expression of the gene is downregulated in the presence of paraquat, an inducer of photoxidative stress.
AT3G21380		5.59884	up	0	Mannose-binding lectin superfamily protein;(source:Araport11)
AT3G21600		3.07029	up	3.5e-55	Senescence/dehydration-associated protein-like protein;(source:Araport11)
AT3G22750		2.13386	up	2.74e-14	Protein kinase superfamily protein;(source:Araport11)
AT3G23030		0.77529	up	4.9e-06	auxin inducible gene expressed in the nucleus
AT3G23175		0.910227	up	0.00769398	HR-like lesion-inducing protein-like protein;(source:Araport11)
AT3G23180		0.614027	up	2.2e-06	HR-like lesion-inducing protein-like protein;(source:Araport11)
AT3G24070		2.84979	up	3.55e-118	Zinc knuckle (CCHC-type) family protein;(source:Araport11)
AT3G25290		0.776838	up	6.71e-25	Auxin-responsive family protein;(source:Araport11)
AT3G25870		1.40135	up	1.43e-36	hypothetical protein;(source:Araport11)
AT3G25990		1.26429	up	0.00014172	Homeodomain-like superfamily protein;(source:Araport11)
AT3G26280		1.59861	up	2.34e-06	cytochrome P450 monooxygenase
AT3G26290		2.95455	up	8.42e-22	putative cytochrome P450
AT3G26480		1.19582	up	0.000790059	Transducin family protein / WD-40 repeat family protein;(source:Araport11)
AT3G26580		0.818563	up	3.7e-10	Tetratricopeptide repeat (TPR)-like superfamily protein;(source:Araport11)
AT3G26770		1.44811	up	2.11e-37	NAD(P)-binding Rossmann-fold superfamily protein;(source:Araport11)
AT3G26910		0.757228	up	1.24e-11	hydroxyproline-rich glycoprotein family protein;(source:Araport11)
AT3G27030		0.69248	up	1.04e-23	transmembrane protein;(source:Araport11)
AT3G27330		1.08051	up	1.97e-17	zinc finger (C3HC4-type RING finger) family protein;(source:Araport11)
AT3G28850		0.622743	up	0.00108322	Glutaredoxin family protein;(source:Araport11)
AT3G29000		1.39973	up	6.46e-05	Calcium-binding EF-hand family protein;(source:Araport11)
AT3G29260		1.55206	up	4.47e-06	NAD(P)-binding Rossmann-fold superfamily protein;(source:Araport11)
AT3G30380		0.609126	up	3.2e-10	alpha/beta-Hydrolases superfamily protein;(source:Araport11)
AT3G30460		1.30318	up	0.000221745	RING/U-box superfamily protein;(source:Araport11)
AT3G30778		1.39537	up	4.86e-05
AT3G32415.1		0.806526	up	0.0070279	transposable_element_gene;(source:Araport11);copia-like retrotransposon family, has a 8.1e-225 P-value blast match to gb|AAO73529.1| gag-pol polyprotein (Glycine max) (SIRE1) (Ty1_Copia-family);(source:TAIR10)
AT3G45730		2.3229	up	2.5e-13	hypothetical protein;(source:Araport11)
AT3G46070		1.58418	up	2.3e-06	C2H2-type zinc finger family protein;(source:Araport11)
AT3G46080		2.91702	up	4.88e-19	C2H2-type zinc finger family protein;(source:Araport11)
AT3G46540		0.755896	up	5.9e-09	ENTH/VHS family protein;(source:Araport11)
AT3G46600		1.48459	up	3.76e-251	GRAS family transcription factor;(source:Araport11)
AT3G46680		1.75754	up	3.33e-07	UDP-Glycosyltransferase superfamily protein;(source:Araport11)
AT3G47030		1.42217	up	3.73e-05	F-box and associated interaction domains-containing protein;(source:Araport11)
AT3G47680		1.74775	up	7.11e-09	DNA binding protein;(source:Araport11)
AT3G48020		2.00042	up	4.06e-09	hypothetical protein;(source:Araport11)
AT3G48710		0.631693	up	2.31e-12	DEK domain-containing chromatin associated protein;(source:Araport11)
AT3G48800		0.614373	up	1.09e-14	Sterile alpha motif (SAM) domain-containing protein;(source:Araport11)
AT3G49890		0.622923	up	2.51e-05	hypothetical protein;(source:Araport11)
AT3G50940		0.943507	up	0.000132788	P-loop containing nucleoside triphosphate hydrolases superfamily protein;(source:Araport11)
AT3G51000		0.645253	up	5.42e-06	alpha/beta-Hydrolases superfamily protein;(source:Araport11)
AT3G51100		0.662618	up	3.13e-13	altered inheritance of mitochondria protein;(source:Araport11)
AT3G51110		0.975075	up	3.43e-24	Tetratricopeptide repeat (TPR)-like superfamily protein;(source:Araport11)
AT3G51330		1.10094	up	0.00195116	Eukaryotic aspartyl protease family protein;(source:Araport11)
AT3G51440		0.814332	up	0.000546979	Calcium-dependent phosphotriesterase superfamily protein;(source:Araport11)
AT3G51750		1.04037	up	5.75e-08	hypothetical protein;(source:Araport11)
AT3G51860		0.924793	up	2.18e-47	Vacuolar Ca(2+)/H(+) transporter that forms a complex with CAX1 that plays a role in diverse processes including phosphate homeostasis and heavy metal tolerance
AT3G52360		0.892829	up	0.00578096	transmembrane protein;(source:Araport11)
AT3G52561		1.56934	up	1.9e-10	hypothetical protein;(source:Araport11)
AT3G53040		4.09104	up	0	late embryogenesis abundant protein, putative / LEA protein;(source:Araport11)
AT3G53960		0.959491	up	0.0085666	Major facilitator superfamily protein;(source:Araport11)
AT3G54363		0.974573	up	0.000222267	This gene encodes a small protein and has either evidence of transcription or purifying selection.
AT3G54940		1.38363	up	0	Papain family cysteine protease;(source:Araport11)
AT3G55430		0.828611	up	2.03e-35	O-Glycosyl hydrolases family 17 protein;(source:Araport11)
AT3G55840		3.48795	up	6.45e-36	Hs1pro-1 protein;(source:Araport11)
AT3G56770		1.8136	up	4.08e-10	basic helix-loop-helix (bHLH) DNA-binding superfamily protein;(source:Araport11)
AT3G56880		1.82666	up	0	VQ motif-containing protein;(source:Araport11)
AT3G57020		4.68168	up	2.9e-224	Calcium-dependent phosphotriesterase superfamily protein;(source:Araport11)
AT3G57380		1.6277	up	4.06e-13	Glycosyltransferase family 61 protein;(source:Araport11)
AT3G57400		0.709297	up	5.24e-05	transmembrane protein;(source:Araport11)
AT3G58200		2.0467	up	2.96e-15	TRAF-like family protein;(source:Araport11)
AT3G58600		0.660357	up	3.98e-10	Adaptin ear-binding coat-associated protein 1 NECAP-1;(source:Araport11)
AT3G59300		0.610796	up	0.000166237	Pentatricopeptide repeat (PPR) superfamily protein;(source:Araport11)
AT3G62140		0.644141	up	5.84e-06	NEFA-interacting nuclear protein;(source:Araport11)
AT3G62455.1		1.12377	up	0.00163017	transposable_element_gene;(source:Araport11);copia-like retrotransposon family, has a 7.1e-232 P-value blast match to gb|AAO73529.1| gag-pol polyprotein (Glycine max) (SIRE1) (Ty1_Copia-family);(source:TAIR10)
AT3G63040		2.62824	up	2.67e-17	hypothetical protein;(source:Araport11)
AT4G01050		0.780971	up	1.66e-09	hydroxyproline-rich glycoprotein family protein, contains a rhodanese homology domain. Required for anchoring the FNR flavoenzyme to the thylakoid membranes and sustaining high efficiency photosynthetic linear electron flow.The mRNA is cell-to-cell mobile.
AT4G01870		3.59244	up	5.5e-38	tolB protein-like protein;(source:Araport11)
AT4G01970		3.80719	up	3.98e-70	Encodes a a raffinose and high affinity stachyose synthase as well as a stachyose and Gol specific galactosylhydrolase enzyme activity.AtRS4 is a sequential multifunctional RafS and StaS as well as a high affinity StaS, accepting only Raf and Gol for Sta product formation. AtRS4 possesses a Sta and Gol specific galactosylhydrolase enzyme activity.
AT4G02360		0.946827	up	8.86e-18	transmembrane protein, putative (Protein of unknown function, DUF538);(source:Araport11)
AT4G03200		1.71647	up	5.74e-171	catalytics;(source:Araport11)
AT4G03500		0.851167	up	2.34e-09	Ankyrin repeat family protein;(source:Araport11)
AT4G03820		0.737646	up	0.000492646	transmembrane protein, putative (DUF3537);(source:Araport11)
AT4G07408		1.35609	up	6.16e-05	This gene encodes a small protein and has either evidence of transcription or purifying selection.
AT4G08110.1		1.01961	up	0.00019996	transposable_element_gene;(source:Araport11);CACTA-like transposase family (Ptta/En/Spm), has a 4.2e-66 P-value blast match to At5g29026.1/8-244 CACTA-like transposase family (Ptta/En/Spm) (CACTA-element) (Arabidopsis thaliana);(source:TAIR10)
AT4G08310		0.587923	up	6.52e-18	DNA ligase;(source:Araport11)
AT4G08555		1.09696	up	0.000581539	hypothetical protein;(source:Araport11)
AT4G09595.1		2.00333	up	3.86e-09	transposable_element_gene;(source:Araport11);copia-like retrotransposon family, has a 3.6e-299 P-value blast match to GB:CAA31653 polyprotein (Ty1_Copia-element) (Arabidopsis thaliana);(source:TAIR10)
AT4G11350		0.74474	up	4.37e-07	transferring glycosyl group transferase (DUF604);(source:Araport11)
AT4G11590		1.12044	up	0.00124481	F-box associated ubiquitination effector family protein;(source:Araport11)
AT4G11911		2.88297	up	2.23e-18	STAY-GREEN-like protein;(source:Araport11)
AT4G12340		0.651813	up	2.64e-40	copper ion binding protein;(source:Araport11)
AT4G12680		1.70985	up	6.17e-29	transmembrane protein;(source:Araport11)
AT4G13030		0.650948	up	2.63e-06	P-loop containing nucleoside triphosphate hydrolases superfamily protein;(source:Araport11)
AT4G13180		2.81495	up	7.16e-146	NAD(P)-binding Rossmann-fold superfamily protein;(source:Araport11)
AT4G13530		0.707812	up	8.06e-07	transmembrane protein;(source:Araport11)
AT4G13580		0.91422	up	0.00487981	Disease resistance-responsive (dirigent-like protein) family protein;(source:Araport11)
AT4G14301		1.19443	up	0.000688446	transmembrane protein;(source:Araport11)
AT4G14780		0.896211	up	0.00470832	Protein kinase superfamily protein;(source:Araport11)
AT4G15260		1.14897	up	3.2e-12	UDP-Glycosyltransferase superfamily protein;(source:Araport11)
AT4G15563		1.15701	up	0.00120717	F-box-like protein;(source:Araport11)
AT4G16900		0.929255	up	0.00218629	Disease resistance protein (TIR-NBS-LRR class) family;(source:Araport11)
AT4G18050		2.3728	up	1.11e-14	P-glycoprotein 9;(source:Araport11)
AT4G18150		1.55405	up	7.74e-06	Serine/Threonine-kinase, putative (DUF1296);(source:Araport11)
AT4G18220		1.06837	up	0.000299011	Drug/metabolite transporter superfamily protein;(source:Araport11)
AT4G18260		0.596111	up	2.85e-07	Cytochrome b561/ferric reductase transmembrane protein family;(source:Araport11)
AT4G18660		2.94011	up	2.6e-47	delay of germination protein;(source:Araport11)
AT4G18680		3.12668	up	2.46e-71	delay of germination protein;(source:Araport11)
AT4G18690		3.21232	up	8.77e-211	delay of germination protein;(source:Araport11)
AT4G18920		3.51115	up	6.1e-111	histone acetyltransferase (DUF1264);(source:Araport11)
AT4G19090		0.787569	up	0.00143515	transmembrane protein, putative (DUF594);(source:Araport11)
AT4G19390		2.30402	up	1.98e-24	Uncharacterized protein family (UPF0114);(source:Araport11)
AT4G19550		0.759187	up	0.00243399	zinc ion binding / transcription regulator;(source:Araport11)
AT4G19880		1.37609	up	5.35e-158	Glutathione S-transferase family protein;(source:Araport11)
AT4G20230		0.612326	up	4.59e-05	terpenoid synthase superfamily protein;(source:Araport11)
AT4G21020		1.25948	up	0	Late embryogenesis abundant protein (LEA) family protein;(source:Araport11)
AT4G21920		0.826935	up	0.00797725	hypothetical protein;(source:Araport11)
AT4G22530		1.12742	up	1.24e-11	S-adenosyl-L-methionine-dependent methyltransferases superfamily protein;(source:Araport11)
AT4G23493		2.70593	up	3.89e-17	hypothetical protein;(source:Araport11)
AT4G24204		1.25367	up	0.000202269	RING/U-box superfamily protein;(source:Araport11)
AT4G24730		0.677357	up	2.03e-36	manganese-dependent ADP-ribose/CDP-alcohol diphosphatase-like protein;(source:Araport11)
AT4G25180		1.1445	up	1.49e-09	RNA polymerase III RPC4;(source:Araport11)
AT4G25390		0.822653	up	0.000140167	Protein kinase superfamily protein;(source:Araport11)
AT4G25580		3.03504	up	0	CAP160 protein;(source:Araport11)
AT4G26120		0.710716	up	6.21e-05	Ankyrin repeat family protein / BTB/POZ domain-containing protein;(source:Araport11)
AT4G27530		2.5876	up	5.82e-187	hypothetical protein;(source:Araport11)
AT4G27652		1.36252	up	8.63e-08	hypothetical protein;(source:Araport11)
AT4G27657		1.3151	up	2.21e-10	hypothetical protein;(source:Araport11)
AT4G27660		0.694274	up	0.00221406	hypothetical protein;(source:Araport11)
AT4G27900		0.669017	up	6e-12	CCT motif family protein;(source:Araport11)
AT4G28005		1.44789	up	1.31e-05	NADH dehydrogenase ubiquinone 1 alpha subcomplex subunit;(source:Araport11)
AT4G28170		1.18361	up	1.3e-05	transmembrane protein;(source:Araport11)
AT4G28230		1.67305	up	1.96e-08	hypothetical protein;(source:Araport11)
AT4G28330		0.871956	up	5.54e-06	pyrroline-5-carboxylate reductase;(source:Araport11)
AT4G28420		1.35548	up	0.000118097	Tyrosine transaminase family protein;(source:Araport11)
AT4G29070		0.703377	up	1.28e-07	Phospholipase A2 family protein;(source:Araport11)
AT4G29780		0.753645	up	2.2e-11	Expression of the gene is affected by multiple stresses. Knockout and overexpression lines show no obvious phenotypes.
AT4G29890		1.40993	up	1.47e-05	choline monooxygenase, putative (CMO-like);(source:Araport11)
AT4G30650		0.859234	up	2.16e-05	Low temperature and salt responsive protein family;(source:Araport11)
AT4G31115		1.08259	up	7.73e-05	DUF1997 family protein, putative (DUF1997);(source:Araport11)
AT4G31830		2.32126	up	1.53e-88	transmembrane protein;(source:Araport11)
AT4G31860		1.10191	up	1.72e-22	Protein phosphatase 2C family protein;(source:Araport11)
AT4G32020		0.892592	up	1.07e-101	serine/arginine repetitive matrix-like protein;(source:Araport11)
AT4G32240		1.06167	up	1.68e-07	hypothetical protein;(source:Araport11)
AT4G32290		0.813454	up	7.04e-21	Core-2/I-branching beta-1,6-N-acetylglucosaminyltransferase family protein;(source:Araport11)
AT4G32480		0.864765	up	7.02e-10	Phosphorus (P) stress-inducible DUF506 gene family member
AT4G33050		1.26821	up	0.000204514	Encodes a calmodulin-binding protein involved in stomatal movement.
AT4G33467		1.75413	up	1.21e-28	hypothetical protein;(source:Araport11)
AT4G33666		1.64217	up	1.75e-15	hypothetical protein;(source:Araport11)
AT4G33690		0.672807	up	9.38e-09	G patch domain protein;(source:Araport11)
AT4G33930		7.38807	up	0	Encodes a protein with 14.6% glycine residues, similar to hyphally regulated protein from Candida albicans, PIR2:S58135
AT4G33940		0.848665	up	4.88e-10	RING/U-box superfamily protein;(source:Araport11)
AT4G33985		0.785594	up	0.00340684	membrane insertase, putative (DUF1685);(source:Araport11)
AT4G34300		1.3711	up	4.94e-05	Encodes protein with 14.7% glycine residues, similar to auxin response factor 30 (GI:20145855) {Arabidopsis thaliana}
AT4G34419		0.742991	up	7.2e-09	hypothetical protein;(source:Araport11)
AT4G34480		1.74334	up	3e-22	O-Glycosyl hydrolases family 17 protein;(source:Araport11)
AT4G35240		1.20228	up	5.8e-46	DNA-directed RNA polymerase subunit beta, putative (DUF630 and DUF632);(source:Araport11)
AT4G35940		0.79533	up	5.03e-17	hypothetical protein;(source:Araport11)
AT4G35985		0.975777	up	0.00160604	Senescence/dehydration-associated protein-like protein;(source:Araport11)
AT4G36010		1.74302	up	5.23e-159	Pathogenesis-related thaumatin superfamily protein;(source:Araport11)
AT4G36500		1.14098	up	0.000290113	hypothetical protein;(source:Araport11)
AT4G36600		2.28497	up	3.29e-209	Late embryogenesis abundant (LEA) protein;(source:Araport11)
AT4G36700		2.23249	up	3.25e-281	RmlC-like cupins superfamily protein;(source:Araport11)
AT4G37420		2.18522	up	1.17e-10	glycosyltransferase family protein (DUF23);(source:Araport11)
AT4G37608		1.07589	up	5.84e-05	hypothetical protein;(source:Araport11)
AT4G38090		0.594695	up	6.85e-05	ribosomal protein S5 domain protein;(source:Araport11)
AT4G38300		1.03063	up	0.00439677	glycosyl hydrolase family 10 protein;(source:Araport11)
AT4G38540		0.634855	up	0.00754259	FAD/NAD(P)-binding oxidoreductase family protein;(source:Araport11)
AT4G38780		1.35556	up	4.84e-10	pre-mRNA-processing-splicing factor-like protein;(source:Araport11)
AT4G38940		0.758583	up	7.2e-12	Galactose oxidase/kelch repeat superfamily protein;(source:Araport11)
AT4G39130		2.93096	up	8.55e-68	Dehydrin family protein;(source:Araport11)
AT4G39360		1.2898	up	8.03e-05	hypothetical protein;(source:Araport11)
AT4G39675		1.21743	up	0.000551636	hypothetical protein;(source:Araport11)
AT5G01300		4.60474	up	0	PEBP (phosphatidylethanolamine-binding protein) family protein;(source:Araport11)
AT5G01380		0.803112	up	0.00978565	Homeodomain-like superfamily protein;(source:Araport11)
AT5G01670		3.8711	up	0	NAD(P)-linked oxidoreductase superfamily protein;(source:Araport11)
AT5G01750		1.12705	up	8.97e-18	LURP-one-like protein (DUF567);(source:Araport11)
AT5G01950		1.03607	up	2.08e-26	Leucine-rich repeat protein kinase family protein;(source:Araport11)
AT5G03020		1.92078	up	1.56e-08	Galactose oxidase/kelch repeat superfamily protein;(source:Araport11)
AT5G03180		1.06881	up	1.76e-19	RING/U-box superfamily protein;(source:Araport11)
AT5G03210		1.79897	up	1.66e-07	Encodes a small polypeptide contributing to resistance to potyvirus.
AT5G03700		0.608506	up	9.95e-15	D-mannose binding lectin protein with Apple-like carbohydrate-binding domain-containing protein;(source:Araport11)
AT5G03795		1.12274	up	4.9e-21	Exostosin family protein;(source:Araport11)
AT5G03990		0.709899	up	4.64e-09	FK506-binding-like protein;(source:Araport11)
AT5G04000		0.707066	up	8.01e-14	hypothetical protein;(source:Araport11)
AT5G04010		3.41405	up	9.15e-63	F-box family protein;(source:Araport11)
AT5G04235.1		1.34057	up	1.43e-11	transposable_element_gene;(source:Araport11);non-LTR retrotransposon family (LINE), has a 6.2e-38 P-value blast match to GB:NP_038602 L1 repeat, Tf subfamily, member 18 (LINE-element) (Mus musculus);(source:TAIR10)
AT5G04250		1.09094	up	3.23e-16	Cysteine proteinases superfamily protein;(source:Araport11)
AT5G04860		1.14494	up	1.31e-13	splicing factor 3A subunit;(source:Araport11)
AT5G05110		0.736059	up	7.93e-11	Cystatin/monellin family protein;(source:Araport11)
AT5G05220		4.21952	up	3.18e-87	hypothetical protein;(source:Araport11)
AT5G05320		2.03955	up	1.47e-80	FAD/NAD(P)-binding oxidoreductase family protein;(source:Araport11)
AT5G05420		2.32872	up	4.65e-12	FKBP-like peptidyl-prolyl cis-trans isomerase family protein;(source:Araport11)
AT5G05965		1.25222	up	2.49e-10	cell wall RBR3-like protein;(source:Araport11)
AT5G06570		1.07937	up	7.21e-10	alpha/beta-Hydrolases superfamily protein;(source:Araport11)
AT5G06740		0.932879	up	0.00251065	Concanavalin A-like lectin protein kinase family protein;(source:Araport11)
AT5G07330		1.31219	up	6.4e-127	Mutant has enhanced sensitivity to NaHCO3.
AT5G07360		0.802915	up	4.22e-55	Amidase family protein;(source:Araport11)
AT5G07860		0.874748	up	7.02e-09	HXXXD-type acyl-transferase family protein;(source:Araport11)
AT5G08240		1.06017	up	1.52e-11	transmembrane protein;(source:Araport11)
AT5G08535		0.741725	up	4.29e-06	D111/G-patch domain-containing protein;(source:Araport11)
AT5G08780		0.693478	up	4.56e-11	winged-helix DNA-binding transcription factor family protein;(source:Araport11)
AT5G09540		1.00617	up	8.48e-06	Chaperone DnaJ-domain superfamily protein;(source:Araport11)
AT5G10695		1.89416	up	1.01e-14	methionyl-tRNA synthetase;(source:Araport11)
AT5G11140		1.158	up	0.0009518	phospholipase-like protein (PEARLI 4) family protein;(source:Araport11)
AT5G11290		1.02517	up	0.00112645	transmembrane protein, putative (DUF247);(source:Araport11)
AT5G11500		0.597632	up	1.24e-45	coiled-coil protein;(source:Araport11)
AT5G11600		0.846132	up	4.63e-10	hypothetical protein;(source:Araport11)
AT5G13210		2.64352	up	6.38e-30	Uncharacterized conserved protein UCP015417, vWA;(source:Araport11)
AT5G13800		0.773075	up	1.74e-18	Encodes a pheophytinase that is involved in chlorophyll breakdown. Its transcript levels increase during senescence and pph-1 mutants have a stay-green phenotype.
AT5G15260		0.638141	up	8.43e-07	ribosomal protein L34e superfamily protein;(source:Araport11)
AT5G15780		1.79707	up	0	Pollen Ole e 1 allergen and extensin family protein;(source:Araport11)
AT5G15870		0.775486	up	1.75e-39	glycosyl hydrolase family 81 protein;(source:Araport11)
AT5G15910		0.876355	up	3.16e-06	NAD(P)-binding Rossmann-fold superfamily protein;(source:Araport11)
AT5G16010		1.5371	up	5.12e-31	3-oxo-5-alpha-steroid 4-dehydrogenase family protein;(source:Araport11)
AT5G16730		0.600027	up	8.82e-29	Encodes a microtubule-associated protein. The mRNA is cell-to-cell mobile.
AT5G16960		2.95597	up	3.31e-19	Zinc-binding dehydrogenase family protein;(source:Araport11)
AT5G16980		1.95401	up	2.38e-32	Zinc-binding dehydrogenase family protein;(source:Araport11)
AT5G17000		0.774112	up	0.000348382	Zinc-binding dehydrogenase family protein;(source:Araport11)
AT5G17190		1.00777	up	1.16e-142	B-cell receptor-associated-like protein;(source:Araport11)
AT5G17350		0.952227	up	0.00317535	PADRE protein up-regulated after infection by S. sclerotiorum.
AT5G17360		0.886288	up	0.00212348	DNA ligase;(source:Araport11)
AT5G17390		0.860027	up	0.00457827	Adenine nucleotide alpha hydrolases-like superfamily protein;(source:Araport11)
AT5G17540		2.36422	up	2.86e-18	HXXXD-type acyl-transferase family protein;(source:Araport11)
AT5G17900		0.654269	up	2.47e-18	microfibrillar-associated protein-like protein;(source:Araport11)
AT5G18130		2.93807	up	6.67e-95	transmembrane protein;(source:Araport11)
AT5G18210		0.626541	up	1.65e-05	NAD(P)-binding Rossmann-fold superfamily protein;(source:Araport11)
AT5G18450		3.77099	up	1.25e-136	encodes a member of the DREB subfamily A-2 of ERF/AP2 transcription factor family. The protein contains one AP2 domain. There are eight members in this subfamily including DREB2A AND DREB2B that are involved in response to drought.
AT5G18540		1.06714	up	7.1e-13	E3 ubiquitin-protein ligase;(source:Araport11)
AT5G19440		0.751986	up	3.86e-140	similar to Eucalyptus gunnii alcohol dehydrogenase of unknown physiological function (GI:1143445), apple tree, PIR:T16995; NOT a cinnamyl-alcohol dehydrogenase
AT5G21020		1.11376	up	4.78e-100	transmembrane protein;(source:Araport11)
AT5G22080		0.844338	up	6.31e-34	Chaperone DnaJ-domain superfamily protein;(source:Araport11)
AT5G22320		0.759489	up	6.7e-33	Leucine-rich repeat (LRR) family protein;(source:Araport11)
AT5G22460		1.29015	up	7.54e-11	alpha/beta-Hydrolases superfamily protein;(source:Araport11)
AT5G22540		2.33665	up	8.17e-13	Associated with a QTL for quantitative disease resistance.
AT5G22545		1.45197	up	3.32e-05	hypothetical protein;(source:Araport11)
AT5G22690		1.20783	up	1.75e-07	Disease resistance protein (TIR-NBS-LRR class) family;(source:Araport11)
AT5G23380		0.957971	up	0.00249394	hypothetical protein (DUF789);(source:Araport11)
AT5G23510		0.90918	up	0.00751102	hypothetical protein;(source:Araport11)
AT5G23590		0.622727	up	3.08e-31	DNAJ heat shock N-terminal domain-containing protein;(source:Araport11)
AT5G23710		0.59762	up	2.18e-13	DNA binding / DNA-directed RNA polymerase;(source:Araport11)
AT5G23850		0.940414	up	2.55e-07	O-glucosyltransferase rumi-like protein (DUF821);(source:Araport11)
AT5G24318		1.04921	up	9.44e-05	O-Glycosyl hydrolases family 17 protein;(source:Araport11)
AT5G24460		0.696819	up	1.8e-25	RING-H2 zinc finger protein;(source:Araport11)
AT5G24570		2.62402	up	1.11e-34	hypothetical protein;(source:Araport11)
AT5G24600		1.56589	up	1.88e-06	TRP-like ion channel protein (Protein of unknown function, DUF599);(source:Araport11)
AT5G24890		0.66379	up	2.12e-21	stress response NST1-like protein;(source:Araport11)
AT5G25450		1.6275	up	8.98e-17	Cytochrome bd ubiquinol oxidase, 14kDa subunit;(source:Araport11)
AT5G26770		0.761573	up	6.41e-05	NEAP2 is a member of a small family containing coiled-coil domains, a nuclear localization signal and a C-terminal predicted transmembrane domain. It localizes to the nuclear periphery. Mutants have altered nuclear morphology and chromatin structure.
AT5G27845.1		1.27134	up	9.99e-05	transposable_element_gene;(source:Araport11);non-LTR retrotransposon family (LINE), has a 6.6e-32 P-value blast match to GB:AAA39398 ORF2 (Mus musculus) (LINE-element);(source:TAIR10)
AT5G35065.1		1.10273	up	0.000546693	transposable_element_gene;(source:Araport11);copia-like retrotransposon family, has a 5.3e-33 P-value blast match to GB:BAA22288 pol polyprotein (Ty1_Copia-element) (Oryza australiensis)GB:BAA22288 polyprotein (Ty1_Copia-element) (Oryza australiensis)gi|2443320|dbj|BAA22288.1| polyprotein (RIRE1) (Oryza australiensis) (Ty1_Copia-element);(source:TAIR10)
AT5G35660		1.61714	up	0	Glycine-rich protein family;(source:Araport11)
AT5G35753		0.805074	up	0.00505294	DnaJ heat shock amino-terminal domain protein (DUF3444);(source:Araport11)
AT5G35960		1.54976	up	6.45e-06	Protein kinase family protein;(source:Araport11)
AT5G37070		0.765513	up	1.51e-05	hypothetical protein (Protein of unknown function, DUF538);(source:Araport11)
AT5G37440		0.891537	up	1.23e-06	Chaperone DnaJ-domain superfamily protein;(source:Araport11)
AT5G37750		0.906788	up	0.00130222	Chaperone DnaJ-domain superfamily protein;(source:Araport11)
AT5G37760		1.03087	up	0.00148221	Chaperone DnaJ-domain superfamily protein;(source:Araport11)
AT5G38300		2.52981	up	1.07e-16	homeobox Hox-B3-like protein;(source:Araport11)
AT5G38840		0.634287	up	1.31e-14	SMAD/FHA domain-containing protein;(source:Araport11)
AT5G39785		0.8328	up	5.11e-09	hypothetical protein (DUF1666);(source:Araport11)
AT5G40382		2.07817	up	2.68e-11	Cytochrome c oxidase subunit Vc family protein;(source:Araport11)
AT5G40720		0.934456	up	3.65e-10	C3H4 type zinc finger protein (DUF23);(source:Araport11)
AT5G41350		0.838075	up	4.83e-19	RING/U-box superfamily protein;(source:Araport11)
AT5G41830		0.708986	up	0.00556895	RNI-like superfamily protein;(source:Araport11)
AT5G42010		1.32225	up	7e-05	Transducin/WD40 repeat-like superfamily protein;(source:Araport11)
AT5G42060		0.990992	up	1.96e-23	DEK, chromatin associated protein;(source:Araport11)
AT5G42290		2.03722	up	4.01e-54	transcription activator-like protein;(source:Araport11)
AT5G42440		0.856426	up	0.0028682	Protein kinase superfamily protein;(source:Araport11)
AT5G42570		0.66184	up	1.32e-17	B-cell receptor-associated 31-like protein;(source:Araport11)
AT5G42825		0.768338	up	3e-17	hypothetical protein;(source:Araport11)
AT5G43260		0.662868	up	7.17e-05	chaperone protein dnaJ-like protein;(source:Araport11)
AT5G43450		0.901985	up	0.00684357	encodes a protein whose sequence is similar to ACC oxidase
AT5G43620		2.51918	up	4.65e-23	Pre-mRNA cleavage complex II;(source:Araport11)
AT5G43770		4.09215	up	6.15e-141	proline-rich family protein;(source:Araport11)
AT5G44065		1.12338	up	0.00045066	This gene encodes a small protein and has either evidence of transcription or purifying selection.
AT5G44310		1.13879	up	0	Late embryogenesis abundant protein (LEA) family protein;(source:Araport11)
AT5G44360		3.79214	up	5.27e-69	FAD-binding Berberine family protein;(source:Araport11)
AT5G44380		1.68362	up	5.14e-18	FAD-binding Berberine family protein;(source:Araport11)
AT5G45310		2.97874	up	1.07e-75	coiled-coil protein;(source:Araport11)
AT5G45630		1.87011	up	9.22e-09	senescence regulator (Protein of unknown function, DUF584);(source:Araport11)
AT5G45690		4.62798	up	0	histone acetyltransferase (DUF1264);(source:Araport11)
AT5G46040		3.22532	up	1.43e-24	Major facilitator superfamily protein;(source:Araport11)
AT5G46840		0.632165	up	1.89e-62	RNA-binding (RRM/RBD/RNP motifs) family protein;(source:Araport11)
AT5G47090		0.821249	up	1.52e-31	coiled-coil protein;(source:Araport11)
AT5G47830		0.664983	up	1.25e-06	hypothetical protein;(source:Araport11)
AT5G48530		1.22437	up	4.41e-05	hypothetical protein;(source:Araport11)
AT5G48610		0.824739	up	3.45e-11	myb-like protein X;(source:Araport11)
AT5G48980		0.873866	up	0.00276032	Galactose oxidase/kelch repeat superfamily protein;(source:Araport11)
AT5G49920		2.90507	up	6.45e-19	Octicosapeptide/Phox/Bem1p family protein;(source:Araport11)
AT5G49990		0.894049	up	7.72e-75	Xanthine/uracil permease family protein;(source:Araport11)
AT5G50170		1.3269	up	8.94e-39	C2 calcium/lipid-binding and GRAM domain containing protein;(source:Araport11)
AT5G53220		1.86071	up	4.75e-12	hypothetical protein;(source:Araport11)
AT5G53260		2.90105	up	7.36e-21	Seed maturation protein;(source:Araport11)
AT5G53270		2.05971	up	1.01e-09	Seed maturation protein;(source:Araport11)
AT5G53740		0.825055	up	2.61e-07	hypothetical protein;(source:Araport11)
AT5G53750		0.753586	up	6.88e-22	CBS domain-containing protein;(source:Araport11)
AT5G53895		4.25496	up	6.93e-237	hypothetical protein;(source:Araport11)
AT5G54000		3.66673	up	4.18e-54	2-oxoglutarate (2OG) and Fe(II)-dependent oxygenase superfamily protein;(source:Araport11)
AT5G54165		2.23979	up	3.66e-11	Avr9/Cf-9 rapidly elicited protein;(source:Araport11)
AT5G54170		0.972133	up	2.07e-64	Polyketide cyclase/dehydrase and lipid transport superfamily protein;(source:Araport11)
AT5G54530		1.62748	up	2.18e-07	serine protease, putative (Protein of unknown function, DUF538);(source:Araport11)
AT5G54940		1.39087	up	2.94e-49	Translation initiation factor SUI1 family protein;(source:Araport11)
AT5G55135		3.82559	up	8.23e-41	hypothetical protein;(source:Araport11)
AT5G55180		1.62622	up	7.55e-19	O-Glycosyl hydrolases family 17 protein;(source:Araport11)
AT5G55360		0.832614	up	0.007859	MBOAT (membrane bound O-acyl transferase) family protein;(source:Araport11)
AT5G55560		0.647409	up	0.000252689	Protein kinase superfamily protein;(source:Araport11)
AT5G55620		0.951653	up	0.00851894	hypothetical protein;(source:Araport11)
AT5G55750		4.38454	up	0	hydroxyproline-rich glycoprotein family protein;(source:Araport11)
AT5G56100		1.40071	up	5.97e-76	glycine-rich protein / oleosin;(source:Araport11)
AT5G57123		0.697994	up	2.71e-21	hypothetical protein;(source:Araport11)
AT5G57480		1.16924	up	0.00098468	P-loop containing nucleoside triphosphate hydrolases superfamily protein;(source:Araport11)
AT5G58540		0.897865	up	1.1e-11	Protein kinase superfamily protein;(source:Araport11)
AT5G59170		2.74461	up	0	Proline-rich extensin-like family protein;(source:Araport11)
AT5G59530		2.12791	up	3.77e-10	2-oxoglutarate (2OG) and Fe(II)-dependent oxygenase superfamily protein;(source:Araport11)
AT5G59540		1.38123	up	5.08e-05	2-oxoglutarate (2OG) and Fe(II)-dependent oxygenase superfamily protein;(source:Araport11)
AT5G60460		0.683693	up	1.19e-61	Preprotein translocase Sec, Sec61-beta subunit protein;(source:Araport11)
AT5G60680		0.630271	up	1.9e-30	transcription initiation factor TFIID subunit (Protein of unknown function, DUF584);(source:Araport11)
AT5G60700		1.11098	up	6.3e-10	glycosyltransferase family protein 2;(source:Araport11)
AT5G60760		1.79935	up	1.55e-265	P-loop containing nucleoside triphosphate hydrolases superfamily protein;(source:Araport11)
AT5G61610		1.55615	up	2.66e-09	Oleosin family protein;(source:Araport11)
AT5G61620		4.2937	up	4.66e-52	myb-like transcription factor family protein;(source:Araport11)
AT5G61640		0.65798	up	2.02e-05	ubiquitous enzyme that repairs oxidatively damaged proteins
AT5G61820		1.63269	up	7.89e-221	stress up-regulated Nod 19 protein;(source:Araport11)
AT5G62140		2.0405	up	6.62e-21	ATP-dependent Clp protease ATP-binding subunit;(source:Araport11)
AT5G62210		1.04815	up	0.00173897	Embryo-specific protein 3, (ATS3);(source:Araport11)
AT5G62770		1.48725	up	3.78e-11	membrane-associated kinase regulator, putative (DUF1645);(source:Araport11)
AT5G62800		3.8579	up	8.33e-88	Protein with RING/U-box and TRAF-like domain;(source:Araport11)
AT5G62900		0.664681	up	6.93e-07	PADRE protein down-regulated after infection by S. sclerotiorum.
AT5G63790		3.56428	up	0	Encodes a member of the NAC family of transcription factors. ANAC102 appears to have a role in mediating response to low oxygen stress (hypoxia) in germinating seedlings. Its expression can be induced by beta-cyclocitral, an oxidized by-product of beta-carotene generated in the chloroplasts, mediates a protective retrograde response that lowers the levels of toxic peroxides and carbonyls, limitin…
AT5G63905		1.14324	up	3.17e-05	transmembrane protein;(source:Araport11)
AT5G64190		1.01202	up	0.00126851	neuronal PAS domain protein;(source:Araport11)
AT5G64230		0.898678	up	1.99e-12	1,8-cineole synthase;(source:Araport11)
AT5G64250		1.56229	up	1.93e-151	Aldolase-type TIM barrel family protein;(source:Araport11)
AT5G64780		0.806414	up	0.00364693	holocarboxylase synthetase;(source:Araport11)
AT5G65207		1.5764	up	4.01e-31	hypothetical protein;(source:Araport11)
AT5G65240		0.597869	up	0.000123426	Leucine-rich repeat protein kinase family protein;(source:Araport11)
AT5G65380		0.588201	up	8.13e-42	MATE efflux family protein;(source:Araport11)
AT5G65470		0.636219	up	4.24e-19	O-fucosyltransferase family protein;(source:Araport11)
AT5G65550		3.3824	up	1.45e-171	UDP-Glycosyltransferase superfamily protein;(source:Araport11)
AT5G65660		1.02742	up	0	hydroxyproline-rich glycoprotein family protein;(source:Araport11)
AT5G66430		4.52625	up	3.81e-55	S-adenosyl-L-methionine-dependent methyltransferases superfamily protein;(source:Araport11)
AT5G66480		0.685592	up	0.00171999	bacteriophage N4 adsorption B protein;(source:Araport11)
AT5G66580		0.934198	up	2.87e-29	PADRE protein.
AT5G66590		1.0122	up	4.21e-20	CAP (Cysteine-rich secretory proteins, Antigen 5, and Pathogenesis-related 1 protein) superfamily protein;(source:Araport11)
AT5G66780		1.11025	up	0	late embryogenesis abundant protein;(source:Araport11)
AT5G66820		0.656419	up	3.07e-14	transmembrane protein;(source:Araport11)
AT5G67170		0.690773	up	0.00277689	SEC-C motif-containing protein / OTU-like cysteine protease family protein;(source:Araport11)
AT5G67350		0.662252	up	0.00049457	hypothetical protein;(source:Araport11)

## Sheet: Supplemental Dataset 2
Supplemental Dataset 2. Down-regulated genes in the bp-9 mutant.
Gene ID	Primary Gene Symbol	log2(Fold Change)	Regulated	FDR	Gene Model Description
AT1G06360	(ADS4.2)	-1.03287	down	1.79e-57	ADS4.2 has strong desaturase activity on acyl-CoA substrates longer than C32 and &#969;-7 product regio-specificity in yeast assays. It involves in characteristic (C33-C37) &#969;-7 monounsaturated alkene formation in cuticular wax of young rosette leaves.
AT4G00370	(ANTR2)	-0.59213	down	1.58e-13	Encodes an inorganic phosphate transporter (PHT4;4) that can transport ascorbate and is located in the chloroplast envelope membrane. It has been shown to play a role in the xanthophyll cycle during photosynthesis and may be required for tolerance to strong light stress.
AT1G18250	(ATLP-1)	-0.586832	down	6.95e-17	encodes a thaumatin-like protein
AT4G04640	(ATPC1)	-0.843591	down	8.24e-79	One of two genes (with ATPC2) encoding the gamma subunit of Arabidopsis chloroplast ATP synthase.
AT5G51460	(ATTPPA)	-0.720351	down	2.98e-06	homologous to the C-terminal part of microbial trehalose-6-phosphate phosphatases
AT4G32460	(BDX)	-0.898858	down	0	BDX is a DUF642 cell wall protein primarily expressed in vascular tissues of roots, leaves and embryos. Mutants show defects in seed and embryo development.
AT1G66280	(BGLU22)	-0.901908	down	7.59e-12	Glycosyl hydrolase superfamily protein;(source:Araport11)
AT1G71870	(BIGE1A)	-0.818928	down	6.7e-40	Metabolite transporter involved in the anthocyanin response to anthocyanin induction conditions. Affects ABA signaling and localization.
AT3G57060	(CAP-D2)	-0.834734	down	5.27e-06	Similar to mamalian condensin. Mutants have reduced fertility.
AT2G24300	(CBP60E)	-0.670766	down	3.7e-07	Calmodulin-binding protein;(source:Araport11)
AT4G18480	(CHLI1)	-0.634921	down	3.4e-57	Encodes the CHLI subunit of magnesium chelatase which is required for chlorophyll biosynthesis. All four cysteine residues of the protein form two disulfide bonds (Cys102-Cys193 and Cys354-Cys396) under oxidized conditions but are fully reduced by reduction. It was suggested that the redox state of CHLI is regulated in vivo by the change of the redox environment in the chloroplasts probably via t…
AT4G17740	(CTPA)	-0.798226	down	6.98e-06	Cleaves the C-terminal extension of the D1 precursor (pD1) to form mature D1; initiation of the formation of the oxygenic D1/D2 type PSII.
AT5G07580	(ERF106)	-0.71299	down	8.32e-11	encodes a member of the ERF (ethylene response factor) subfamily B-3 of ERF/AP2 transcription factor family. The protein contains one AP2 domain. There are 18 members in this subfamily including ATERF-1, ATERF-2, AND ATERF-5.
AT2G22200	(ERF56)	-1.31469	down	3.3e-09	encodes a member of the DREB subfamily A-6 of ERF/AP2 transcription factor family. The protein contains one AP2 domain. There are 8 members in this subfamily including RAP2.4.
AT1G60950	(FED A)	-0.662889	down	1.34e-77	encodes a major leaf ferredoxin
AT3G51820	(G4)	-0.791665	down	4.8e-15	Encodes a protein with chlorophyll synthase activity. This enzyme has been shown to perform the esterification of chlorophyllide (a and b), the last step of chlorophyll biosynthesis. Although it can use either geranylgeranyl pyrophosphate (GGPP) or phytyl pyrophosphate (PhyPP) as substrates, the esterification reaction was faster with GGPP than with PhyPP.
AT1G32470	(GDC-H1)	-0.94034	down	0.00185018	Single hybrid motif superfamily protein;(source:Araport11)
AT3G05180	(GGL16)	-0.622736	down	3.43e-06	GDSL-motif esterase/acyltransferase/lipase. Enzyme group with broad substrate specificity that may catalyze acyltransfer or hydrolase reactions with lipid and non-lipid substrates.
AT4G18970	(GGL22)	-1.03448	down	3.04e-65	GDSL-motif esterase/acyltransferase/lipase. Enzyme group with broad substrate specificity that may catalyze acyltransfer or hydrolase reactions with lipid and non-lipid substrates.
AT3G25900	(HMT-1)	-0.654958	down	0.00017264	Homocysteine S-methyltransferase family protein;(source:Araport11)
AT1G01370	(HTR12)	-0.839584	down	0.00159533	Encodes a centromere-identifying protein histone H3 variant. Localized at centromeres in both mitotic and meiotic cells. Aurora3 phosphorylates CENH3 at S65; this post-translational modification is required for the proper development of the floral meristem.
AT2G02500	(ISPD)	-0.633552	down	0.000810081	Encodes a protein with 4-Diphosphocytidyl-2C-methyl-D-erythritol synthase activity. The enzyme has an absolute requirement for divalent cations (Mg2+ reaches the highest catalytic activity).
AT3G23450	(KRATOS)	-1.83982	down	6.51e-15	Kratos restricts cell death during differentiation of tracheary elements.
AT3G25860	(LTA2)	-0.627898	down	1.88e-27	Encodes the dihydrolipoamide S-acetyltransferase subunit of the plastid Pyruvate Dehydrogenase Complex (E2). Mutant has embryo defect.
AT2G22770	(NAI1)	-0.662989	down	3.86e-12	Regulates the development of ER bodies. also involves in response to the endophytic fungus Piriformospora indica.
AT3G44220	(NHL17)	-0.91142	down	1.21e-06	Late embryogenesis abundant (LEA) hydroxyproline-rich glycoprotein family;(source:Araport11)
AT2G26500	(PETM)	-0.722871	down	7.75e-19	Essential for the stabilization and function of the cytochrome b6f complex.
AT4G24780	(PLL19)	-0.812413	down	2.09e-10	Encodes a pectate lyase involved in response to nematodes.
AT4G16190	(RD19C)	-1.4555	down	6.99e-17	Member of the papain-like cysteine proteases known for its participation in anther development after its maturation by ?VPE (vacuolar processing enzyme), interacts with SBP1 (selenium binding protein 1).
AT5G48940	(RGFR2)	-0.630322	down	2.54e-10	RGFR2 is a leucine--rich repeat receptor kinase that, together with RGFR1 and RGFR3, binds ROOT GROWTH FACTORS and is required for establishing the gradient of PLETHORA1 and PLETHORA2 essential for proper root growth and development.
AT1G74730	(RIQ2)	-0.614782	down	8.72e-05	Encodes a grana core localized protein, is homologous to RIG1. Mutant plants have reduced NPQ, affected organization of light-havesting complex II and an enhanced grana stacking.
AT4G08685	(SAH7)	-1.11623	down	3.64e-11	Encodes a protein, expressed in leaves, with similarity to pollen allergens. The mRNA is cell-to-cell mobile.
AT1G54385	(SINE1)	-0.691499	down	3.15e-25	At1G54385 encodes the plant KASH protein SINE1; SINE1 interacts with SUN1 and SUN2, is colocalized with F-actin, and is localized at the nuclear envelope.
AT3G47460	(SMC2B)	-1.20703	down	2.73e-07	member of SMC subfamily
AT5G24150	(SQP1)	-0.692115	down	1.05e-88	squalene monooxygenase gene homolog
AT1G71890	(SUC5)	-0.847791	down	1.33e-07	Encodes a sucrose transporter that is expressed in the endosperm. Mutants have delayed accumulation of fatty acids and embryo maturation.
AT5G66690	(UGT72E2)	-0.775982	down	0.000253008	UGT72E2 is an UDPG:coniferyl alcohol glucosyltransferase which glucosylates sinapyl- and coniferyl aldehydes as well as sinapyl- and coniferyl alcohol. The enzyme is thought to be involved in lignin metabolism. A knockdown mutant line (72E2KD) was obtained using RNAi silencing. A twofold reduction in coniferyl alcohol 4-<i>O</i>-glucoside and sinapyl alcohol 4-<i>O</i>-glucoside was detected in t…
AT5G14510	(VPNB1)	-1.05506	down	0.00143639	Armadillo (ARM) repeat containing protein involved in vascular development.
AT3G14370	(WAG2)	-0.656643	down	5.01e-06	The WAG2 and its homolog, WAG1 each encodes protein-serine/threonine kinase that are nearly 70% identical to PsPK3 protein. All three together with CsPK3 belong to PsPK3-type kinases. At the N-terminus, all four possess a serine/threonine-rich domain. They are closely related to Arabidopsis kinases PINOID. wag1/wag2 double mutants exhibit a pronounced wavy root phenotype when grown vertically on …
AT4G34250	3-KETOACYL-COA SYNTHASE 16 (KCS16)	-0.669774	down	1.65e-31	Encodes KCS16, a member of the 3-ketoacyl-CoA synthase family involved in the biosynthesis of VLCFA (very long chain fatty acids).
AT5G04530	3-KETOACYL-COA SYNTHASE 19 (KCS19)	-0.611451	down	1.88e-05	Encodes KCS19, a member of the 3-ketoacyl-CoA synthase family involved in the biosynthesis of VLCFA (very long chain fatty acids).
AT2G15090	3-KETOACYL-COA SYNTHASE 8 (KCS8)	-0.708329	down	4.72e-90	Encodes KCS8, a member of the 3-ketoacyl-CoA synthase family involved in the biosynthesis of VLCFA (very long chain fatty acids). The mRNA is cell-to-cell mobile.
AT1G17745	3-PHOSPHOGLYCERATE DEHYDROGENASE (PGDH)	-0.723885	down	0.00754961	encodes a 3-Phosphoglycerate dehydrogenase The mRNA is cell-to-cell mobile.
AT1G49450	ABA-INDUCED WD40 REPEAT 2 (AIW2)	-0.74208	down	0.0045218	Transducin/WD40 repeat-like superfamily protein;(source:Araport11)
AT1G60600	ABERRANT CHLOROPLAST DEVELOPMENT 4 (ABC4)	-0.962237	down	3.73e-12	Encodes a protein similar to 1,4-dihydroxy-2-naphthoic acid phytyltransferase involved in phylloquinone and plastoquinone biosynthesis. Mutants are pale green and heterotrophic with defects in photosynthetic electron transport.
AT5G46110	ACCLIMATION OF PHOTOSYNTHESIS TO ENVIRONMENT 2 (APE2)	-0.661346	down	0.000875041	Encodes a chloroplast triose phosphate / 3-phosphoglycerate translocator that transports triose phosphates derived from the Calvin cycle in the stroma to the cytosol for use in sucrose synthesis and other biosynthetic processes. A tpt mutant has altered acclimation responses. The mRNA is cell-to-cell mobile.
AT1G16880	ACT DOMAIN REPEATS 11 (ACR11)	-0.636908	down	0.00596382	Encodes a ACT domain-containing protein. The ACT domain, named after bacterial aspartate kinase, chorismate mutase and TyrA (prephenate dehydrogenase), is a regulatory domain that serves as an amino acid-binding site in feedback-regulated amino acid metabolic enzymes. The mRNA is cell-to-cell mobile.
AT3G53750	ACTIN 3 (ACT3)	-0.75704	down	2.43e-08	Member of the Actin gene family. Expressed in mature pollen.
AT3G12110	ACTIN-11 (ACT11)	-0.730256	down	6.15e-09	Encodes an actin that is expressed predominantly during reproductive development.
AT4G25050	ACYL CARRIER PROTEIN 4 (ACP4)	-0.619362	down	8.38e-36	encodes an acyl carrier protein predominantly expressed in leaves. Gene expression is upregulated by light.
AT5G67110	ALCATRAZ (ALC)	-0.68994	down	1.21e-05	encodes a myc/bHLH transcription factor-like protein. Gene product is involved in fruit dehiscence. Mutant siliques fail to dehisce.
AT2G24270	ALDEHYDE DEHYDROGENASE 11A3 (ALDH11A3)	-0.825207	down	2.65e-139	Encodes a protein with non-phosphorylating NADP-dependent glyceraldehyde-3-phosphate dehydrogenase activity. The activity of the enzyme was determined from leaf extracts; the enzyme has not been purified to confirm activity.
AT5G60360	ALEURAIN-LIKE PROTEASE (ALP)	-0.590974	down	5.64e-38	Encodes a senescence-associated thiol protease. The mRNA is cell-to-cell mobile.
AT4G04955	ALLANTOINASE (ALN)	-0.707268	down	9.28e-09	Encodes an allantoinase which is involved in allantoin degradation and assimilation. Gene expression was induced when allantoin was added to the medium. The insertion mutant, ataln m2-1, did not grow well on the MS medium where allantoin, instead of ammonium nitrate, was supplied.
AT5G08370	ALPHA-GALACTOSIDASE 2 (AGAL2)	-0.916127	down	4.29e-23	Member of Glycoside Hydrolase Family 27 (GH27)that functions as an &#945;-galactosidase.
AT5G11720	ALPHA-GLUCOSIDASE (AGLU1)	-0.65578	down	2.14e-09	Glycosyl hydrolases family 31 protein;(source:Araport11)
AT3G27620	ALTERNATIVE OXIDASE 1C (AOX1C)	-1.14665	down	0.000874153	encodes an isoform of alternate oxidase. expressed in all tissues examined and expression is not induced by antimycin A, an inhibitor of complex III in the mitochondrial respiratory chain.
AT5G49630	AMINO ACID PERMEASE 6 (AAP6)	-0.809735	down	5.92e-54	Is a high affinity amino acid transporter capable of transporting aspartate and tryptophan. May be involved in the amino acid uptake from xylem.
AT4G16130	ARABINOSE KINASE (ARA1)	-0.643594	down	2.35e-110	Arabinokinase.
AT1G11790	AROGENATE DEHYDRATASE 1 (ADT1)	-0.609237	down	0.0046715	Encodes a plastid-localized arogenate dehydratase involved in phenylalanine biosynthesis. Not less than six genes encoding ADT were identi&#64257;ed in the Arabidopsis genome: ADT1 [At1g11790]; ADT2 [At3g07630]; ADT3 [At2g27820]; ADT4 [At3g44720]; ADT5 [At5g22630]; and ADT6 [At1g08250].
AT1G07890	ASCORBATE PEROXIDASE 1 (APX1)	-0.675918	down	8.94e-45	Encodes a cytosolic ascorbate peroxidase APX1. Ascorbate peroxidases are enzymes that scavenge hydrogen peroxide in plant cells. Eight types of APX have been described for Arabidopsis: three cytosolic (APX1, APX2, APX6), two chloroplastic types (stromal sAPX, thylakoid tAPX), and three microsomal (APX3, APX4, APX5) isoforms. At least part of the induction of heat shock proteins during light stres…
AT5G14920	A-STIMULATED IN ARABIDOPSIS 14 (GASA14)	-0.690294	down	1.05e-107	Encodes a GASA domain containing protein that regulates increases in plant growth through GA-induced and DELLA-dependent signal transduction and that can increase abiotic stress resistance by reducing ROS accumulation.
AT1G65620	ASYMMETRIC LEAVES 2 (AS2)	-0.618337	down	1.12e-07	required for formation of a symmetric flat leaf lamina, encodes a member of a family of proteins characterized by cysteine repeats and a leucine zipper; involved in KNOX gene regulation. Acts together with ASL1 in proximal-distal symmetry determination. Forms a complex with AS1 that binds to the BP promoter and leads to silencing of BP.
AT3G61310	AT-HOOK MOTIF NUCLEAR LOCALIZED PROTEIN 11 (AHL11)	-0.688313	down	1.05e-06	AT hook motif DNA-binding family protein;(source:Araport11)
AT4G09650	ATP SYNTHASE DELTA-SUBUNIT GENE (ATPD)	-0.694315	down	8.22e-29	Encodes the chloroplast ATPase delta-subunit. The mRNA is cell-to-cell mobile.
AT1G28010	ATP-BINDING CASSETTE B14 (ABCB14)	-0.805289	down	0.0026058	Encodes an ATP-binding cassette (ABC) transporter. Expressed in the vascular tissue of primary stem.
AT4G28630	ATP-BINDING CASSETTE B23 (ABCB23)	-0.702237	down	0.000464579	Half-molecule ABC transporter ATM1. Arabidopsis thaliana has three ATM genes, namely ATM1, ATM2 and ATM3. Only ATM3 has an important function for plant growth.
AT4G15230	ATP-BINDING CASSETTE G30 (ABCG30)	-0.805761	down	4.07e-10	pleiotropic drug resistance 2;(source:Araport11)
AT2G26910	ATP-BINDING CASSETTE G32 (ABCG32)	-0.671698	down	2.43e-34	Encodes a member of the PLEIOTROPIC DRUG RESISTANCE family of ATP binding cassette transporters. Required for the formation of a functional cuticle.
AT1G15210	ATP-BINDING CASSETTE G35 (ABCG35)	-0.60081	down	1.21e-95	pleiotropic drug resistance 7;(source:Araport11)
AT4G15233	ATP-BINDING CASSETTE G42 (ABCG42)	-0.702033	down	3.42e-08	ABC-2 and Plant PDR ABC-type transporter family protein;(source:Araport11)
AT3G22150	ATPF EDITING FACTOR 1 (AEF1)	-0.605902	down	1.04e-10	Involved in RNA editing of plastid atpF and mitochondrial nad5.
AT4G12980	AUXIN-RESPONSIVE FAMILY PROTEIN GENE (DEG18)	-0.64211	down	2.61e-06	Activated by OXS2 under the treatment of salt.
AT3G49670	BARELY ANY MERISTEM 2 (BAM2)	-0.595359	down	4.7e-06	Encodes a CLAVATA1-related receptor kinase-like protein required for both shoot and flower meristem function. Very similar to BAM1,with more than 85% a.a. identity. It has a broad expression pattern and is involved in vascular strand development in the leaf, control of leaf shape, size and symmetry, male gametophyte development and ovule specification and function. Anthers of double mutants (bam1…
AT2G44460	BETA GLUCOSIDASE 28 (BGLU28)	-1.07437	down	2.36e-12	Beta-glucosidase, major myrosinase which initiates sulfur reallocation by hydrolyzing particular GL species, conferring sulfur deficiency tolerance, especially during early development.
AT5G46690	BETA HLH PROTEIN 71 (bHLH071)	-0.817161	down	4.36e-06	beta HLH protein 71;(source:Araport11)
AT5G64570	BETA-D-XYLOSIDASE 4 (XYL4)	-0.830505	down	7.12e-07	Encodes a secreted beta-d-xylosidase that belongs to family 3 of glycoside hydrolases. Loss of function mutants show increased susceptibility to fungal pathogens.
AT2G28470	BETA-GALACTOSIDASE 8 (BGAL8)	-0.933029	down	4.62e-131	putative beta-galactosidase (BGAL8 gene)
AT1G69160	BIG GRAIN LIKE 1 (BGL1)	-0.630684	down	0.00715541	suppressor;(source:Araport11)
AT4G00020	BREAST CANCER 2 LIKE 2A (BRCA2(IV))	-0.93553	down	1.27e-06	Ortholog of breast cancer susceptibility protein 2. Essential at meiosis. Interacts with either AtRad51 or AtDmc1 and ATDSS1(I). Involved in embryo sac development and defense gene transcription during plant immune responses.
AT1G04020	BREAST CANCER ASSOCIATED RING 1 (BARD1)	-0.841901	down	6.68e-07	Encodes a protein containing two tandem BRCA1 C-Terminal (BRCT) domains, which function in phosphorylation-dependent protein-protein interactions. Loss of function mutations cause defects in meristem organization due to failure to repress WUS. BARD1 binds to WUS promoter and over expression of BARD reduces the extent of WUS expression.
AT4G21070	BREAST CANCER SUSCEPTIBILITY1 (BRCA1)	-0.855637	down	0.000418663	Encodes AtBRCA1, an ortholog of the human breast cancer susceptibility gene 1. Contains one N-terminal RING finger, two C-terminal BRCT and the p300/CBP interacting domain. Strongly induced by gamma rays, consistent with a putative role in DNA repair and in cell cycle control.
AT5G17860	CALCIUM EXCHANGER 7 (CAX7)	-0.82064	down	1.02e-11	Cation/Ca2+ exchanger family member. Double mutants with CCX4 show delayed greening and defects in ROS response.
AT5G23060	CALCIUM SENSING RECEPTOR (CaS)	-0.993752	down	0.00145437	Encodes a chloroplast-localized protein that modulates cytoplasmic Ca2+ concentration and is crucial for proper stomatal regulation in response to elevations of external Ca2+. Phosphorylation of this protein is dependent on calcium.
AT1G05570	CALLOSE SYNTHASE 1 (CALS1)	-0.890303	down	9.98e-96	Encodes a callose synthase 1 catalytic subunit . Member of Glycosyltransferase Family- 48.
AT4G34600	CASPARIAN STRIP INTEGRITY FACTOR 2 (CIF2)	-0.830197	down	1.47e-06	CAF2 is a peptide hormone expressed in the root stele that specifically binds the endodermis-expressed leucine-rich repeat receptor kinase GASSHO1 (GSO1)/SCHENGEN3 and its homolog, GSO2. Together with CAF1 it is required for formation of the casparian band.
AT3G14380	CASP-LIKE PROTEIN 2A2 (CASPL2A2)	-0.967616	down	0.00526445	Uncharacterized protein family (UPF0497);(source:Araport11)
AT1G77460	CELLULOSE SYNTHASE INTERACTIVE 3 (CSI3)	-0.599132	down	2.72e-06	Encodes a plasma membrane, microtubule associated protein with sequence similarity to CSI1 that is involved in cellulose biosynthesis and cell elongation. A mutation in CSI3 alone do not appear to affect growth but enhances the cell elongation phenotype of CSI1 mutants. CSI3 co localizes with CSI1 and CESA3 and CESA6.
AT2G47450	CHAOS (CAO)	-0.770411	down	3.37e-73	A component of the chloroplast signal recognition particle pathway that is involved in LHCP targeting. It is downregulated in response to high light. It recognizes the DPLG motif in Lhcb1. The mRNA is cell-to-cell mobile.
AT5G40890	CHLORIDE CHANNEL A (CLC-A)	-1.15345	down	1.8e-12	Encodes a member of the voltage-dependent chloride channel. Also functions as a NO3-/H+ exchanger that serves to accumulate nitrate nutrient in vacuoles. Mutants homozygous for the T-DNA insertion mutation have reduced nitrate uptake capacity in high nitrate environment and exhibit hypersensitivity to chlorate. Role in cytosolic pH homeostasis.
AT5G38520	CHLOROPHYLL DEPHYTYLASE1 (CLD1)	-1.2467	down	1.11e-05	CLD1 is involved in steady-state chlorophyll turnover; CLD1 dephytylates chlorophyll a, chlorophyll b, and pheophytin a in vitro; CLD1 and CHLG form a salvage cycle in recycling chlorophyll. Suppression of CLD1 expression results in reduced tolerance to moderately high temperature.
AT2G44650	CHLOROPLAST CHAPERONIN 10 (CHL-CPN10)	-0.593286	down	5.44e-17	Encodes a chloroplast-localized chaperonin 10 whose mRNA is expressed in leaves and stems but not roots.
AT1G35680	CHLOROPLAST RIBOSOMAL PROTEIN L21 (RPL21C)	-0.617677	down	6.75e-65	Encodes a chloroplast ribosomal protein L21 that is required for chloroplast development and embryogenesis. The mRNA is cell-to-cell mobile.
AT5G66520	CHLOROPLAST RNA EDITING FACTOR 7 (CREF7)	-1.34693	down	5.89e-06	Encodes a pentatricopeptide repeat protein involved in chloroplast mRNA editing. Mutants display defects in C-U editing of ndhB.
AT3G63140	CHLOROPLAST STEM-LOOP BINDING PROTEIN OF 41 KDA (CSP41A)	-1.25728	down	0.00037671	Encodes a protein with ribonuclease activity that is involved in plastid rRNA maturation.
AT5G66650	CHLOROPLAST-LOCALIZED MITOCHONDRIAL CALCIUM UNIPORTER (CMCU)	-0.947599	down	3.83e-10	Chloroplast localized mitochondrial calcium uniporter.
AT5G52100	CHLORORESPIRATION REDUCTION 1 (crr1)	-0.922828	down	0.00748502	Is essential for chloroplast NAD(P)H dehydrogenase activity, which is involved in electron transfer between PSII and PSI. Likely functions in biogenesis or stabilization of the NAD(P)H dehydrogenase complex. The mRNA is cell-to-cell mobile.
AT5G39210	CHLORORESPIRATORY REDUCTION 7 (CRR7)	-0.770399	down	9.59e-05	Encodes a protein of the chloroplastic NAD(P)H dehydrogenase complex (NDH Complex) involved in respiration, photosystem I (PSI) cyclic electron transport and CO2 uptake. The product of this gene appears to be essential for the stable formation of the NDH Complex. The mRNA is cell-to-cell mobile.
AT1G69770	CHROMOMETHYLASE 3 (CMT3)	-0.875754	down	2.21e-15	Encodes a chromomethylase involved in methylating cytosine residues at non-CG sites. Involved in preferentially methylating transposon-related sequences, reducing their mobility. CMT3 interacts with an Arabidopsis homologue of HP1 (heterochromatin protein 1), which in turn interacts with methylated histones. Involved in gene silencing.
AT1G04730	CHROMOSOME TRANSMISSION FIDELITY 18 (CTF18)	-0.65095	down	0.00319865	Necessary for sister chromatid cohesion. Acts in synergy with ETG1.
AT4G39330	CINNAMYL ALCOHOL DEHYDROGENASE 9 (CAD9)	-0.842355	down	8.53e-88	Member of a family of cinnamyl alcohol dehydrogenases (CAD) that normally catalyze the last steps of monolignol biosynthesis however the catalytic activity for this putative CAD has not been demonstrated. Expressed predominantly in lignified tissues.
AT3G24770	CLAVATA3/ESR-RELATED 41 (CLE41)	-0.844049	down	1.04e-08	Belongs to a large gene family, called CLE for CLAVATA3/ESR-related, encoding small peptides with conserved carboxyl termini. The C-terminal 12 amino acid sequence of CLE41 is identical to that of a dodeca peptide (TDIF, tracheary element differentiation inhibitory factor) isolated from Arabidopsis and functions as a suppressor of plant stem cell differentiation. TDIF sequence is also identical t…
AT1G76730	CLUSTERS OF ORTHOLOGOUS GROUP 212 (COG0212)	-0.678517	down	0.00603845	Encodes a paralog of ATP-dependent folate salvage enzyme 5-formyltetrahydrofolate cycloligase (5-FCL) that is targeted to chloroplasts and to be required for embryo viability and lacks 5-FCL activity.
AT5G36120	COFACTOR ASSEMBLY, COMPLEX C (B6F) (CCB3)	-0.723495	down	2.03e-06	One of four Arabidopsis homologs of bacterial ymlg proteins.
AT1G20440	COLD-REGULATED 47 (COR47)	-0.617301	down	4.61e-79	Belongs to the dehydrin protein family, which contains highly conserved stretches of 7-17 residues that are repetitively scattered in their sequences, the K-, S-, Y- and lysine rich segments. Cold regulated gene, amino acid sequence homology with Group II LEA (late embryogenesis abundant) proteins. Also responds to osmotic stress, ABA, dehydration and inhibits e.coli growth while overexpressed. C…
AT5G17880	CONSTITUTIVE SHADE-AVOIDANCE1 (CSA1)	-0.825809	down	0.00579588	Encodes a TIR-NBS-LRR protein CSA1 that functions in photomorphogenic development. csa1 mutants display a constitutive shade-avoidance (CSA) phenotype (long stem) under high red:far-red rations (i.e. in the absence of a shade signal). csa1 mutation can be complemented by RPS4, a TIR-NBS-LRR protein that confers resistance against bacterium Pseudomonas syringae.
AT1G31710	COPPER AMINE OXIDASE ALPHA 3 (CuAOalpha3)	-1.09952	down	0.00201391	Copper amine oxidase family protein;(source:Araport11)
AT3G56940	COPPER RESPONSE DEFECT 1 (CRD1)	-0.730017	down	7.87e-40	Encodes a putative ZIP protein with varying mRNA accumulation in leaves, stems and roots. Has a consensus carboxylate-bridged di-iron binding site. The mRNA is cell-to-cell mobile.
AT4G20320	CTP SYNTHASE 4 (CTPS4)	-0.825077	down	1.87e-16	Cytidine triphosphate synthase.
AT1G52220	CURVATURE THYLAKOID 1C (CURT1C)	-1.02395	down	1.76e-11	Thylakoid membrane localized protein that interacts with other CURT family proteins. Oligomerization is associated with grana thylakoid curavature.
AT1G47210	CYCLIN A 3;2 (CYCA3;2)	-0.733319	down	2.23e-07	cyclin-dependent protein kinase 3;(source:Araport11)
AT1G15570	CYCLIN A2;3 (CYCA2;3)	-0.629352	down	0.00651753	A2-type cyclin. Negatively regulates endocycles and acts as a key regulator of ploidy levels in Arabidopsis endoreduplication. Interacts physically with CDKA;1. Expressed preferentially in trichomes and young developing tissues.
AT4G34160	CYCLIN D3;1 (CYCD3;1)	-0.764962	down	0.000992183	encodes a cyclin D-type protein involved in the switch from cell proliferation to the final stages of differentiation. The gene is transcriptionally regulated by cytokinin and brassinosteroid. Protein interacts with cyclin-dependent kinase inhibitor ICK1.
AT2G44740	CYCLIN P4;1 (CYCP4;1)	-1.3404	down	4.24e-10	cyclin p4;(source:Araport11)
AT4G11320	CYSTEINE PROTEASE 2 (CP2)	-0.724332	down	1.16e-06	Papain family cysteine protease of unknown function.
AT4G15300	CYTOCHROME P450, FAMILY 702, SUBFAMILY A, POLYPEPTIDE 2 (CYP702A2)	-0.864893	down	0.000375675	cytochrome P450, family 702, subfamily A, polypeptide 2;(source:Araport11)
AT3G20940	CYTOCHROME P450, FAMILY 705, SUBFAMILY A, POLYPEPTIDE 30 (CYP705A30)	-0.956839	down	0.00105499	a member of A-type cytochrome P450
AT5G45340	CYTOCHROME P450, FAMILY 707, SUBFAMILY A, POLYPEPTIDE 3 (CYP707A3)	-0.704796	down	1.82e-05	Encodes a protein with ABA 8'-hydroxylase activity; involved in ABA catabolism. Mutant analyses show that disruption in the gene results in more drought tolerance whereas overexpression results in increased transpiration rate and reduced drought tolerance. Gene involved in postgermination growth. Plant P450 CYP707A3, ABA 8'-hydroxylase, binds enantioselectively (+)-ABA but not (-)-ABA, whereas th…
AT3G26170	CYTOCHROME P450, FAMILY 71, SUBFAMILY B, POLYPEPTIDE 19 (CYP71B19)	-0.824812	down	2.37e-21	putative cytochrome P450
AT3G26180	CYTOCHROME P450, FAMILY 71, SUBFAMILY B, POLYPEPTIDE 20 (CYP71B20)	-0.806447	down	7.81e-08	putative cytochrome P450
AT4G37410	CYTOCHROME P450, FAMILY 81, SUBFAMILY F, POLYPEPTIDE 4 (CYP81F4)	-1.58669	down	4.92e-09	member of CYP81F The mRNA is cell-to-cell mobile.
AT2G27690	CYTOCHROME P450, FAMILY 94, SUBFAMILY C, POLYPEPTIDE 1 (CYP94C1)	-0.718864	down	7.2e-42	Encodes a CYP94C1. Has highest omega-hydroxylase activity with 9,10-epoxystearic acid, while also metabolized lauric acid (C12:0) and C18 unsaturated fatty acids. Gene expression is induced in response to wounding and jasmonic acid treatment.
AT1G65340	CYTOCHROME P450, FAMILY 96, SUBFAMILY A, POLYPEPTIDE 3 (CYP96A3)	-1.19804	down	1.29e-43	member of CYP96A
AT5G21482	CYTOKININ OXIDASE 7 (CKX7)	-0.822302	down	0.000437791	This gene used to be called AtCKX5. It encodes a protein whose sequence is similar to cytokinin oxidase/dehydrogenase, which catalyzes the degradation of cytokinins. Enzyme assays show preference for N6 -(2-isopentenyl)adenine 9-glucoside substrate.
AT5G45380	DEGRADATION OF UREA 3 (DUR3)	-0.80553	down	0.00044858	urea-proton symporter DEGRADATION OF UREA 3 (DUR3);(source:Araport11)
AT1G06080	DELTA 9 DESATURASE 1 (ADS1)	-0.798473	down	4.72e-47	Encodes a protein homologous to delta 9 acyl-lipid desaturases of cyanobacteria and acyl-CoA desaturases of yeast and mammals. expression down-regulated by cold temperature. It is involved in the desaturation of VLCFAs to make monounsaturated VLCFAs.
AT5G22110	DNA POLYMERASE EPSILON SUBUNIT B2 (DPB2)	-0.594673	down	0.00136862	Encodes a protein with similarity to DNA polymerase epsilon subunit B an essential gene that is required for DNA replication. Homozygous mutants are embryo lethal. Expressed in meristematic , rapidly dividing regions.
AT3G12610	DNA-DAMAGE REPAIR/TOLERATION 100 (DRT100)	-0.631975	down	1.12e-36	Plays role in DNA-damage repair/toleration. Partially complements RecA- phenotypes.
AT1G20340	DNA-DAMAGE-REPAIR/TOLERATION PROTEIN 112 (DRT112)	-1.19214	down	6.22e-35	recombination and DNA-damage resistance protein (DRT112) One of two Arabidopsis plastocyanin genes. Predominant form, expressed 10x higher than PETE1. PETE2 is thought to be post-transcriptionally regulated via copper accumulation and is involved in copper homeostasis. Mutation of this gene does not have obvious effect on photosynthesis. In plsp1-1 mutant plastids, the nonmature form of the prote…
AT3G19800	DOMAIN OF UNKNOWN FUNCTION 177 B (DUF177B)	-0.71352	down	0.00297498	Encodes the DUF177B version of the two DUF177 proteins in Arabidopsis. This version differs from DUF177A in containing a 23 aa insertion compared to the DUF177A sequence.
AT1G08500	EARLY NODULIN-LIKE PROTEIN 18 (ENODL18)	-0.628276	down	1.53e-18	early nodulin-like protein 18;(source:Araport11)
AT1G76180	EARLY RESPONSE TO DEHYDRATION 14 (ERD14)	-1.0087	down	3.72e-18	Encodes a dehydrin protein whose expression is induced early on in response to dehydration stress. This gene's expression to cold occurs in two waves, with early induction occurring within 1 h and secondary induction occurring 5 h after the beginning of cold stress. Expression is also induced in response to ABA but not in response to 2,4-D, BA, and GA3. ERD14 protein is capable of binding Ca2+, e…
AT4G19120	EARLY-RESPONSIVE TO DEHYDRATION 3 (ERD3)	-0.768479	down	7.52e-27	S-adenosyl-L-methionine-dependent methyltransferases superfamily protein;(source:Araport11)
AT1G02205	ECERIFERUM 1 (CER1)	-1.26086	down	5.93e-41	Expression of the CER1 gene associated with production of stem epicuticular wax and pollen fertility. Biochemical studies showed that cer1 mutants are blocked in the conversion of stem wax C30 aldehydes to C29 alkanes, and they also lack the secondary alcohols and ketones. These suggested the CER1 protein is an aldehyde decarbonylase, but the exact molecular function of this protein remains to be…
AT4G24510	ECERIFERUM 2 (CER2)	-0.796775	down	1.1e-07	Encodes a component of the fatty acid elongation machinery required for C28 to C30 fatty acid elongation. It does not require the acyltransferase catalytic site for biological function.
AT5G26850	EFR3 OF PLANT 4 (EFOP4)	-0.624987	down	7.73e-24	Part of a nanodomain complex that tethers PI4K&#945;1 to the plasma membrane.
AT4G23250	EMBRYO DEFECTIVE 1290 (emb1290)	-0.680475	down	2.56e-08	cysteine-rich receptor-like protein kinase 17;(source:Araport11)
AT2G28880	EMBRYO DEFECTIVE 1997 (emb1997)	-0.58742	down	0.000362682	ADCS encodes a protein that has two functional domains. The N-terminal domain has glutamine amidotransferase activity while the C-terminal domain has aminodeoxychorismate synthase (ADCS) activity. These two domains act together to catalyze the transformation of chorismate to 4-amino-4-deoxychorismate. This reaction is required for 4-aminobenzoate (pABA) production and ultimately for folate biosyn…
AT4G04350	EMBRYO DEFECTIVE 2369 (EMB2369)	-0.598007	down	1.25e-08	tRNA synthetase class I (I, L, M and V) family protein;(source:Araport11)
AT1G67320	EMBRYO DEFECTIVE 2813 (EMB2813)	-0.585176	down	2e-05	DNA primase, large subunit family;(source:Araport11)
AT2G41475	EMBRYO-SPECIFIC PROTEIN 3A (ATS3A)	-0.704352	down	1.76e-13	Embryo-specific protein 3, (ATS3);(source:Araport11)
AT4G21600	ENDONUCLEASE 5 (ENDO5)	-0.673349	down	0.00227457	Encodes a protein with mismatch-specific endonuclease activity with a preference for T/G, A/G, and G/G of single base mismatches. It also has the ability to cleave indel types of mismatches (heteroduplexes with loops).
AT2G44190	ENDOSPERM DEFECTIVE 1 (EDE1)	-1.16971	down	0.000395358	Encodes a novel microtubule binding protein that preferentially associates with nuclear microtubules during mitosis and is essential during the mitotic and cytokinetic stages that generate the endosperm and embryo.
AT4G31820	ENHANCER OF PINOID (ENP)	-0.677971	down	6.12e-13	A member of the NPY family genes (NPY1/AT4G31820, NPY2/AT2G14820, NPY3/AT5G67440, NPY4/AT2G23050, NPY5/AT4G37590). Encodes a protein with similarity to NHP3. Contains BTB/POZ domain. Promoter region has canonical auxin response element binding site and Wus binding site. Co-localizes to the late endosome with PID. Regulates cotyledon development through control of PIN1 polarity in concert with PID…
AT5G17170	ENHANCER OF SOS3-1 (ENH1)	-1.93874	down	1.32e-08	rubredoxin family protein;(source:Araport11)
AT1G01380	ENHANCER OF TRY AND CPC 1 (ETC1)	-0.876264	down	2.62e-06	ETC1 is involved in trichome and root hair patterning in Arabidopsis; acts redundantly with TRIPTYCHON and CAPRICE .
AT2G20875	EPIDERMAL PATTERNING FACTOR 1 (EPF1)	-0.890794	down	0.000692856	Encodes a secretory peptide EPF1 involved in stomatal development. EPF1 is related to EPF2 which controls asymmetric cell divisions during stomatal devlopment. Its transcript levels change after inducing MUTE expression in a mute background.
AT3G05600	EPOXIDE HYDROLASE 1 (ATEH1)	-1.15093	down	0.00112501	Encodes a cytosolic epoxide hydrolase capable of acting on 9,10-epoxystearic acid and on 12,13- epoxyoctadec-9-enoic acid that is involved in the synthesis of poly-hydroxylated cutin monomers.
AT4G05520	EPS15 HOMOLOGY DOMAIN 2 (EHD2)	-0.751877	down	0.000257844	Encodes AtEHD2, one of the Arabidopsis Eps15 homology domain proteins involved in endocytosis (AtEHD1, At3g20290).
AT1G08920	ERD (EARLY RESPONSE TO DEHYDRATION) SIX-LIKE 1 (ESL1)	-0.66466	down	3.52e-05	Encodes ESL1, a transporter for monosaccharides.
AT5G62230	ERECTA-LIKE 1 (ERL1)	-0.659735	down	0.000671924	Encodes a receptor-like kinase that, together with ER and ERL2 governs the initial decision of protodermal cells to either divide proliferatively to produce pavement cells or divide asymmetrically to generate stomatal complexes. It is important for maintaining stomatal stem cell activity and preventing terminal differentiation of the meristemoid into the guard mother cell. Along with erl2 functio…
AT5G05740	ETHYLENE-DEPENDENT GRAVITROPISM-DEFICIENT AND YELLOW-GREEN-LIKE 2 (EGY2)	-0.633113	down	5.88e-10	S2P-like putative metalloprotease, also contain transmembrane helices near their C-termini and many of them, five of seven, contain a conserved zinc-binding motif HEXXH. Homolog of EGY1. Each of the EGY1 and EGY-like proteins share two additional highly conserved motifs, the previously reported NPDG motif (aa 442?454 in EGY1, Rudner et al., 1999) and a newly defined GNLR motif (aa 171?179 in EGY1…
AT3G09530	EXOCYST SUBUNIT EXO70 FAMILY PROTEIN H3 (EXO70H3)	-0.933818	down	0.00903962	A member of EXO70 gene family, putative exocyst subunits, conserved in land plants. Arabidopsis thaliana contains 23 putative EXO70 genes, which can be classified into eight clusters on the phylogenetic tree.
AT3G09520	EXOCYST SUBUNIT EXO70 FAMILY PROTEIN H4 (EXO70H4)	-0.863758	down	0.000165098	A member of EXO70 gene family, putative exocyst subunits, conserved in land plants. Arabidopsis thaliana contains 23 putative EXO70 genes, which can be classified into eight clusters on the phylogenetic tree.
AT1G69530	EXPANSIN A1 (EXPA1)	-0.678002	down	0	Member of Alpha-Expansin Gene Family. Naming convention from the Expansin Working Group (Kende et al, Plant Mol Bio). Involved in the formation of nematode-induced syncytia in roots of Arabidopsis thaliana.
AT2G03090	EXPANSIN A15 (EXPA15)	-0.834794	down	0	member of Alpha-Expansin Gene Family. Naming convention from the Expansin Working Group (Kende et al, 2004. Plant Mol Bio). Involved in the formation of nematode-induced syncytia in roots of Arabidopsis thaliana.
AT2G43150	EXTENSIN 21 (EXT21)	-0.883571	down	0.00505574	Proline-rich extensin-like family protein;(source:Araport11)
AT1G12090	EXTENSIN-LIKE PROTEIN (ELP)	-0.636656	down	7.27e-31	extensin-like protein (ELP)
AT3G54650	F BOX-LIKE17 (FBL17)	-0.642114	down	6.73e-16	F- box protein involved in regulation of cell cycle genes.
AT4G02810	FANTASTIC FOUR 1 (FAF1)	-0.656659	down	0.00429219	A member of the FAF family proteins encoded by the FANTASTIC FOUR (FAF) genes: AT4G02810 (FAF1), AT1G03170 (FAF2), AT5G19260 (FAF3) and AT3G06020 (FAF4). FAFs have the potential to regulate shoot meristem size in Arabidopsis thaliana. FAFs can repress WUS, which ultimately leads to an arrest of meristem activity in FAF overexpressing lines.
AT5G55730	FASCICLIN-LIKE ARABINOGALACTAN 1 (FLA1)	-0.801763	down	7.7e-22	Encodes fasciclin-like arabinogalactan-protein 1 (Fla1). fla1 mutants show defects in shoot regeneration. Possibly involved in embryogenesis and seed development.
AT3G60900	FASCICLIN-LIKE ARABINOGALACTAN-PROTEIN 10 (FLA10)	-0.661052	down	3.16e-08	Fasciclin-like arabinogalactan protein. Possibly involved in embryogenesis and seed development.
AT2G04780	FASCICLIN-LIKE ARABINOOGALACTAN 7 (FLA7)	-0.836142	down	3.58e-17	fasciclin-like arabinogalactan-protein 7 (Fla7). Possibly involved in embryogenesis and seed development.
AT5G22500	FATTY ACID REDUCTASE 1 (FAR1)	-0.625537	down	7.8e-16	Encodes a member of the eight-member gene family encoding alcohol-forming fatty acyl-CoA reductases (FARs) identified in Arabidopsis thaliana. Three of the FARs, FAR1 (At5g22500), FAR4 (At3g44540) and FAR5 (At3g44550), are shown to generate the fatty alcohols found in root, seed coat, and wound-induced leaf tissue.
AT4G25100	FE SUPEROXIDE DISMUTASE 1 (FSD1)	-0.696045	down	1.15e-18	Fe-superoxide dismutase
AT1G10960	FERREDOXIN 1 (FD1)	-0.730358	down	2.16e-92	Phosphatidylinositol 4-phosphate 5-kinase (PIP5K) enzyme family member.
AT3G53800	FES1B (Fes1B)	-0.662308	down	1.42e-56	Encodes one of the Arabidopsis orthologs of the human Hsp70-binding protein 1 (HspBP-1) and yeast Fes1p: Fes1A (AT3G09350), Fes1B (AT3G53800), Fes1C (AT5G02150).
AT5G45680	FK506-BINDING PROTEIN 13 (FKBP13)	-0.691561	down	0.0041073	Peptidyl-Prolyl Isomerase located in chloroplast thylakoid lumen The mRNA is cell-to-cell mobile.
AT1G62570	FLAVIN-MONOOXYGENASE GLUCOSINOLATE S-OXYGENASE 4 (FMO GS-OX4)	-0.730708	down	4.23e-58	belongs to the flavin-monooxygenase (FMO) family, encodes a glucosinolate S-oxygenase that catalyzes the conversion of methylthioalkyl glucosinolates to methylsulfinylalkyl glucosinolates The mRNA is cell-to-cell mobile.
AT1G43800	FLORAL TRANSITION AT THE MERISTEM1 (FTM1)	-0.743374	down	1.03e-62	&#916;9 stearoyl-ACP desaturase which together with FAB2, AAD1, and AAD5 redundantly participates in oil storage during the maturation phase.
AT4G38970	FRUCTOSE-BISPHOSPHATE ALDOLASE 2 (FBA2)	-1.0659	down	3.87e-211	Protein is tyrosine-phosphorylated and its phosphorylation state is modulated in response to ABA in Arabidopsis thaliana seeds.
AT5G06850	FT-INTERACTING PROTEIN 1 (FTIP1)	-0.991962	down	6.34e-05	Encodes an endoplasmic reticulum protein that is involved in the transport of the florigen FT from companion cells to sieve elements, thus affecting FT transport through the phloem to the SAM.
AT1G78660	GAMMA-GLUTAMYL HYDROLASE 1 (GGH1)	-0.855005	down	1.66e-52	The Arabidopsis protein AtGGH1 is a gamma-glutamyl hydrolase cleaving pentaglutamates to yield di- and triglutamates. The enzyme is involved in the tetrahydrofolate metabolism and located to the vacuole.
AT1G78670	GAMMA-GLUTAMYL HYDROLASE 3 (GGH3)	-0.665214	down	1.9e-13	gamma-glutamyl hydrolase 3;(source:Araport11)
AT1G64970	GAMMA-TOCOPHEROL METHYLTRANSFERASE (G-TMT)	-0.715103	down	2.5e-144	gamma-tocopherol methyltransferase (g-TMT) mRNA, nuclear; mutant has Deficient in alpha and beta tocopherol; Accumulates gamma tocopherol in leaves
AT5G15230	GAST1 PROTEIN HOMOLOG 4 (GASA4)	-0.617878	down	1.67e-06	Encodes gibberellin-regulated protein GASA4. Promotes GA responses and exhibits redox activity.
AT5G25830	GATA TRANSCRIPTION FACTOR 12 (GATA12)	-0.815835	down	1.36e-05	Encodes a member of the GATA factor family of zinc finger transcription factors.
AT1G54010	GDSL-LIKE LIPASE 23 (GLL23)	-0.591753	down	0	GDSL-motif esterase/acyltransferase/lipase. Enzyme group with broad substrate specificity that may catalyze acyltransfer or hydrolase reactions with lipid and non-lipid substrates.
AT1G79840	GLABRA 2 (GL2)	-0.774672	down	3.97e-16	Glabra 2, a homeodomain protein affects epidermal cell identity including trichomes, root hairs, and seed coat. It also down-regulates seed oil content. Expressed in atrichoblasts and required to suppress root hair development. Also expressed abundantly during early seed development. Directly regulated by WER.
AT3G58070	GLABROUS INFLORESCENCE STEMS (GIS)	-0.726968	down	3.07e-08	Putative transcription factor, contains C2H2 domain, regulates aspects of shoot maturation in Arabidopsis thaliana. GIS loss-of-function mutations affect the epidermal differentiation of inflorescence organs, causing a premature decrease in trichome production on successive leaves, stem internodes, and branches. Overexpression has the opposite effect on trichome initiation and causes other hetero…
AT5G34940	GLUCURONIDASE 3 (GUS3)	-0.617698	down	5.44e-15	The protein is predicted (WoLF PSORT program) to be membrane-associated.
AT4G35290	GLUTAMATE RECEPTOR 2 (GLUR2)	-1.07771	down	0.00191614	Encodes a putative glutamate receptor like-protein, member of Putative ligand-gated ion channel subunit family
AT3G48730	GLUTAMATE-1-SEMIALDEHYDE 2,1-AMINOMUTASE 2 (GSA2)	-0.658703	down	4.48e-54	glutamate-1-semialdehyde 2,1-aminomutase 2;(source:Araport11)
AT5G35630	GLUTAMINE SYNTHETASE 2 (GS2)	-0.625067	down	0.00457793	chloroplastic glutamine synthetase The mRNA is cell-to-cell mobile.
AT3G26650	GLYCERALDEHYDE 3-PHOSPHATE DEHYDROGENASE A SUBUNIT (GAPA)	-0.833459	down	8.83e-19	Encodes one of the two subunits forming the photosynthetic glyceraldehyde-3-phosphate dehydrogenase (GAPDH) and as such a constituent of the supramolecular complex with phosphoribulokinase (PRK) thought to be linked by a small peptide encoded by CP12-2. GapA-1 is coordinately expressed by light with PRK and CP12-2. The enzyme activity, tested in leaf protein extracts dropped significantly after e…
AT1G02390	GLYCEROL-3-PHOSPHATE SN-2-ACYLTRANSFERASE 2 (GPAT2)	-0.591175	down	0.000684024	putative sn-glycerol-3-phosphate 2-O-acyltransferase
AT1G01610	GLYCEROL-3-PHOSPHATE SN-2-ACYLTRANSFERASE 4 (GPAT4)	-0.653779	down	1.49e-39	bifunctional sn-glycerol-3-phosphate 2-O-acyltransferase/phosphatase. Involved in cutin assembly and is functionally redundant with GPAT8.
AT2G35370	GLYCINE DECARBOXYLASE COMPLEX H (GDCH)	-1.03371	down	3.17e-08	Encodes glycine decarboxylase complex H protein. Involved in photorespiration. The mRNA is cell-to-cell mobile.
AT2G32690	GLYCINE-RICH PROTEIN 23 (GRP23)	-0.94019	down	3.58e-07	Glycine-rich protein similar in structure to GRP5. The expression of GRP23 is induced by HPA (cutin monomer, salicylic acid, and abscisic acid.
AT1G64390	GLYCOSYL HYDROLASE 9C2 (GH9C2)	-0.947474	down	3.12e-227	glycosyl hydrolase 9C2;(source:Araport11)
AT4G11050	GLYCOSYL HYDROLASE 9C3 (GH9C3)	-1.6271	down	1.54e-06	glycosyl hydrolase 9C3;(source:Araport11)
AT3G43720	GLYCOSYLPHOSPHATIDYLINOSITOL-ANCHORED LIPID PROTEIN TRANSFER 2 (LTPG2)	-0.616968	down	3.87e-31	Bifunctional inhibitor/lipid-transfer protein/seed storage 2S albumin superfamily protein;(source:Araport11)
AT1G50900	GRANA DEFICIENT CHLOROPLAST 1 (GDC1)	-0.801449	down	4.1e-17	Encodes GDC1 (Grana Deficient Chloroplast 1), an ankyrin domain containing protein required fro chloroplast thylakoid grana formation. The mRNA is cell-to-cell mobile.
AT5G53660	GROWTH-REGULATING FACTOR 7 (GRF7)	-0.652398	down	1.16e-05	Growth regulating factor encoding transcription activator. One of the nine members of a GRF gene family, containing nuclear targeting domain. Involved in leaf development and expressed in shoot and flower.
AT4G35060	HEAVY METAL ASSOCIATED ISOPRENYLATED PLANT PROTEIN 25 (HIPP25)	-1.07929	down	0.00164411	Heavy metal transport/detoxification superfamily protein;(source:Araport11)
AT2G19110	HEAVY METAL ATPASE 4 (HMA4)	-0.861678	down	6.74e-26	Encodes a protein with similarity to Zn ATPase. Can rescue Zn deficiency in yeast and Cd resistance, suggesting a role in Zn and Cd transport. The mRNA is cell-to-cell mobile.
AT5G62630	HIPL2 PROTEIN PRECURSOR (HIPL2)	-0.722424	down	5.44e-12	hipl2 protein precursor;(source:Araport11)
AT1G09200	HISTONE 3.1 (H3.1)	-0.597903	down	3.78e-17	Histone 3.1
AT3G54560	HISTONE H2A 11 (HTA11)	-0.733933	down	2.62e-11	Encodes HTA11, a histone H2A protein. Loss of all H2A.Z (triple mutant with HTA8 and HTA9) results in a reduction in DNA methylation of transposons but not that of genes. Loss of H2A.Z causes misregulation of many genes involved in the response to developmental and environmental cues, and that these genes tend to have high levels of gene-body H2A.Z.
AT1G14440	HOMEOBOX PROTEIN 31 (HB31)	-0.676525	down	2.64e-27	homeobox protein 31;(source:Araport11)
AT5G46880	HOMEOBOX-7 (HB-7)	-0.603701	down	5.32e-06	homeobox-7;(source:Araport11)
AT1G05230	HOMEODOMAIN GLABROUS 2 (HDG2)	-0.93709	down	4.29e-23	Encodes a homeobox-leucine zipper family protein belonging to the HD-ZIP IV family. Mutants have trichomes that appear glass-like under a dissecting microscope as compared to the wild-type trichomes. The mutations do not affect trichome growth or branch number.
AT1G72970	HOTHEAD (HTH)	-0.767721	down	5.32e-23	Originally identified as a mutation that causes floral organs to fuse together. About 10-20% of mutants also have defects in ovules. Mutants have reduced fertility most likely as because of fusions that pistil emergence. The protein has similarity to the mandelonitrile lyase family of FAD containing oxidoreductases and is predicted to be secreted (SignalP).It is expressed in all tissue layers of …
AT3G03270	HYPOXIA RESPONSIVE UNIVERSAL STRESS PROTEIN 1 (HRU1)	-0.868545	down	1.57e-47	HRU1 is a hypoxia induced universal stress protein. It exists as two splice variants with AT3G03270.2 , which contains a putative dimerization domain, the predominant transcript found under anoxia. It is induced by RAP2.12. Subcellular localization is dynamic; under anoxia the localization of HRU1 shifts from cytoplasm to the plasma membrane.
AT4G30410	IBH1-LIKE 1 (IBL1)	-0.980807	down	0.000189781	sequence-specific DNA binding transcription factor;(source:Araport11)
AT1G64790	ILITHYIA (ILA)	-0.674017	down	1.86e-170	ILITHYIA (ILA) is a HEAT repeat protein involved in plant immunity. The gene is also involved in systemic acquired resistance induced by P. syringae expressing avrRps4. Loss-of-function mutants of ILA caused pleiotropic defects in the mutant plants. The mutant plants are smaller in size and the leaves are serrated and yellow to light green in color. Required for bacterium-triggered stomatal closu…
AT5G67100	INCURVATA2 (ICU2)	-0.716562	down	3.47e-10	Encodes the putative catalytic subunit of the DNA polymerase alpha. Interacts with genes involved in chromatin-mediated cellular memory. ICU2 genetically interacts with TERMINAL FLOWER2, the ortholog of HETEROCHROMATIN PROTEIN1 of animals and yeasts, and with the Polycomb group (PcG) gene CURLY LEAF. A number of regulatory genes were derepressed in the icu2-1 mutant, including genes associated wi…
AT1G76952	INFLORESCENCE DEFICIENT IN ABSCISSION (IDA)-LIKE 5 (IDL5)	-0.934255	down	0.00270644	Similar to Inflorescence deficient in abscission (IDA). Involved in floral organ abscission.
AT4G16480	INOSITOL TRANSPORTER 4 (INT4)	-0.795804	down	3.24e-06	Encodes a high affinity H+:<i>myo</i>-inositol symporter. The only other compound shown to be transported was pinitol, a methylated derivative of <i>myo</i>-inositol. The mRNA is cell-to-cell mobile.
AT3G49260	IQ-DOMAIN 21 (iqd21)	-0.823021	down	2.7e-07	IQ67 DOMAIN protein 21; critical for indentation formation in pavement cell morphogenesis.
AT2G26180	IQ-DOMAIN 6 (IQD6)	-1.04663	down	0.00311834	Transient Expression of Pro35S:YFP-IQD5 in leaves of N. benthamiana alters microtubule organization.Member of IQ67 (CaM binding) domain containing family.
AT3G16430	JACALIN-RELATED LECTIN 31 (JAL31)	-0.929135	down	1.42e-07	Encodes a protein that increases the beta-glucosidase activities of three scopolin glucosidases in vitro.
AT3G16460	JACALIN-RELATED LECTIN 34 (JAL34)	-0.848366	down	4.21e-142	Mannose-binding protein
AT1G26945	KIDARI (KDR)	-1.07796	down	0.00191669	Encodes a basic helix-loop-helix (bHLH) protein involved in blue/far-red light signaling. Physically interacts with HFR1 and negatively regulates its activity.
AT3G27960	KINESIN LIGHT CHAIN-RELATED 2 (KLCR2)	-0.592355	down	5.13e-07	CMU1 and CMU2 along with FRA1 contributes to lateral stability of cortical microtubules.
AT4G08150	KNOTTED-LIKE FROM ARABIDOPSIS THALIANA (KNAT1)	-3.20798	down	2.15e-43	A member of class I knotted1-like homeobox gene family (together with KNAT2). Similar to the knotted1 (kn1) homeobox gene of maize. Normally expressed in the peripheral and rib zone of shoot apical meristem but not in the leaf primordia. It is also expressed in the fourth floral whorl, in the region that would become style, particularly in the cell surrounding the transmitting tissue. No expressi…
AT5G11540	L -GULONO-1,4-LACTONE ( L -GULL) OXIDASE 3 (GULLO3)	-0.600463	down	0.00160297	Encodes a homolog of rat L-gulono-1,4-lactone (L-GulL) oxidase that is involved in the biosynthesis of L-ascorbic acid.
AT2G46740	L -GULONO-1,4-LACTONE ( L -GULL) OXIDASE 5 (GULLO5)	-0.637583	down	0.00165795	Encodes a homolog of rat L-gulono-1,4-lactone (L-GulL) oxidase that is involved in the biosynthesis of L-ascorbic acid.
AT5G14760	L-ASPARTATE OXIDASE (AO)	-0.693687	down	2.2e-20	At5g14760 encodes for L-aspartate oxidase involved in the early steps of NAD biosynthesis. In contrary to the EC 1.4.3.16 (l-aspartate oxidase - deaminating) the enzyme catalyzes the reaction L-aspartate + O2 = iminoaspartate (alpha-iminosuccinate) + H2O2. Flavoenzyme-encoding gene.
AT5G48890	LATE FLOWERING (LATE)	-0.830474	down	6.22e-13	Encodes a C(2) H(2) -type zinc-finger transcriptional regulator and is expressed in the leaf vasculature and the vegetative shoot apical meristem and controls the transition to flowering.
AT2G47780	LD-ASSOCIATED PROTEIN 2 (LDAP2)	-0.596096	down	1.46e-159	Encodes a small rubber particle protein homolog. Plays dual roles as positive factors for tissue growth and development and in drought stress responses.
AT5G01240	LIKE AUXIN RESISTANT 1 (LAX1)	-0.665326	down	5.5e-06	Encodes LAX1 (LIKE AUXIN RESISTANT), a member of the AUX1 LAX family of auxin influx carriers. Required for the establishment of embryonic root cell organization.
AT2G38540	LIPID TRANSFER PROTEIN 1 (LP1)	-0.689388	down	2.11e-28	Non-specific lipid transfer protein. Binds calmodulin in a Ca2+-independent manner. Localized to the cell wall. Specifically expressed in L1 epidermal layer. Predicted to be a member of PR-14 pathogenesis-related protein family with the following members: At2g38540/LTP1, At2g38530/LTP2, At5g59320/LTP3, At5g59310/LTP4, At3g51600/LTP5, At3g08770/LTP6, At2g15050/LTP7, At2g18370/LTP8, At2g15325/LTP9,…
AT3G04290	LI-TOLERANT LIPASE 1 (LTL1)	-0.593099	down	0.000756234	Li-tolerant lipase 1;(source:Araport11)
AT2G45450	LITTLE ZIPPER 1 (ZPR1)	-1.29195	down	3.51e-05	ZPR1, a small leucine zipper-containing protein that interacts with REV HD-ZIPIII and is involved in the establishment of leaf polarity.
AT1G31320	LOB DOMAIN-CONTAINING PROTEIN 4 (LBD4)	-0.672492	down	8.31e-07	LOB domain-containing protein 4;(source:Araport11)
AT3G06140	LOG2-LIKE UBIQUITIN LIGASE4 (LUL4)	-0.643598	down	0.000153275	Paralog of LOG2 (At3g09770), a ubiquitin ligase that regulates amino acid export.
AT2G28305	LONELY GUY 1 (LOG1)	-1.34045	down	6.95e-06	Putative lysine decarboxylase family protein;(source:Araport11)
AT2G47240	LONG-CHAIN ACYL-COA SYNTHASE 1 (LACS1)	-0.634696	down	4.9e-26	Encodes an acyl-CoA synthetase that acts on long-chain and very-long-chain fatty acids, involved in cuticular wax and cutin biosynthesis The mRNA is cell-to-cell mobile.
AT1G49430	LONG-CHAIN ACYL-COA SYNTHETASE 2 (LACS2)	-0.682434	down	2.63e-30	Encodes a long chain acyl-CoA synthetase that catalyzes the synthesis of omega-hydroxy fatty acyl-CoA intermediates in the pathway to cutin synthesis. Required for repression of lateral root formation.
AT5G15580	LONGIFOLIA1 (LNG1)	-0.636153	down	2.04e-40	Encodes LONGIFOLIA1 (LNG1). Regulates leaf morphology by promoting cell expansion in the leaf-length direction. The LNG1 homologue LNG2 (At3g02170) has similar function.
AT1G75690	LOW QUANTUM YIELD OF PHOTOSYSTEM II 1 (LQY1)	-0.898043	down	4.42e-06	Thylakoid Thiol/Disulfide-Modulating Protein.
AT3G53380	L-TYPE LECTIN RECEPTOR KINASE VIII.1 (LECRK-VIII.1)	-0.676818	down	3.94e-08	Concanavalin A-like lectin protein kinase family protein;(source:Araport11)
AT3G53130	LUTEIN DEFICIENT 1 (LUT1)	-0.719282	down	1.06e-05	Lutein-deficient 1 (LUT1) required for lutein biosynthesis, member of the xanthophyll class of carotenoids. Involved in epsilon ring hydroxylation. Maps at 67.3 cM on chromosome 3.
AT5G45930	MAGNESIUM CHELATASE I2 (CHLI2)	-0.624993	down	3.44e-11	encodes a second Chl I gene (CHLI2), a subunit of magnesium chelatase which is required for chlorophyll biosynthesis. Has ATPase activity, regulated by TRX-f. Involved in the assembly of the Mg chelatase complex.
AT4G02530	MAINTENANCE OF PHOTOSYSTEM II UNDER HIGH LIGHT 2 (MPH2)	-0.616852	down	7.74e-06	MPH2 is a green lineage-specific thylakoid lumen protein required for photosynthetic acclimation of PSII to stressful light conditions (PMID:28874535).
AT4G10560	MATERNAL EFFECT EMBRYO ARREST 53 (MEE53)	-1.05155	down	9.17e-10	Cysteine/Histidine-rich C1 domain family protein;(source:Araport11)
AT1G60870	MATERNAL EFFECT EMBRYO ARREST 9 (MEE9)	-1.01285	down	1.21e-09	maternal effect embryo arrest 9;(source:Araport11)
AT5G23820	MD2-RELATED LIPID RECOGNITION 3 (ML3)	-0.627796	down	2.99e-17	ML3 can be modified by NEDD8 and ubiquitin. ML3 expression is regulated by NAI1. ML3 expression is regulated by MeJA, ethylene and wounding. ml3-3 is more susceptible against infections with Alternaria brassicicola and more resistant against infections with Pseudomonas syringae DC3000.
AT5G19520	MECHANOSENSITIVE CHANNEL OF SMALL CONDUCTANCE-LIKE 9 (MSL9)	-0.786041	down	1.1e-213	mechanosensitive channel of small conductance-like 9;(source:Araport11)
AT1G13270	METHIONINE AMINOPEPTIDASE 1B (MAP1C)	-0.59411	down	6.07e-22	Encodes a methionine aminopeptidase formerly called MAP1B, renamed to MAP1C.
AT4G04830	METHIONINE SULFOXIDE REDUCTASE B5 (MSRB5)	-1.53332	down	1.27e-62	methionine sulfoxide reductase B5;(source:Araport11)
AT4G21850	METHIONINE SULFOXIDE REDUCTASE B9 (MSRB9)	-0.604752	down	2.01e-05	methionine sulfoxide reductase B9;(source:Araport11)
AT3G50440	METHYL ESTERASE 10 (MES10)	-0.995896	down	4.7e-71	Encodes a protein shown to have methyl jasmonate esterase activity in vitro. This protein does not act on methyl IAA, MeSA, MeGA4, or MEGA9 in vitro.
AT5G49160	METHYLTRANSFERASE 1 (MET1)	-0.641634	down	8.56e-25	Encodes a cytosine methyltransferase MET1. Required for silencing of FWA paternal allele in endosperm. Two lines with RNAi constructs directed against DMT1 have reduced agrobacterium-mediated tumor formation. The mRNA is cell-to-cell mobile.
AT5G27450	MEVALONATE KINASE (MK)	-0.66044	down	4.16e-07	Encodes a protein with mevalonate kinase activity involved in the mevalonate pathway.
AT1G23060	MICROTUBULE DESTABILIZING PROTEIN 40 (MDP40)	-0.804965	down	0.00257132	hypothetical protein;(source:Araport11)
AT1G11000	MILDEW RESISTANCE LOCUS O 4 (MLO4)	-0.67173	down	1.47e-05	A member of a large family of seven-transmembrane domain proteins specific to plants, homologs of the barley mildew resistance locus o (MLO) protein. The Arabidopsis genome contains 15 genes encoding MLO proteins, with localization in plasma membrane. Phylogenetic analysis revealed four clades of closely-related AtMLO genes. ATMLO4 belongs to the clade I, with AtMLO11 and AtMLO14. The gene is exp…
AT2G16440	MINICHROMOSOME MAINTENANCE 4 (MCM4)	-0.594846	down	2.74e-13	Regulates DNA replication via interaction with BICE1 and MCM7.
AT1G70830	MLP-LIKE PROTEIN 28 (MLP28)	-1.40559	down	3.76e-36	MLP-like protein 28;(source:Araport11)
AT5G63800	MUCILAGE-MODIFIED 2 (MUM2)	-1.584	down	8.03e-09	Involved in mucilage formation. Mutants form columella and outer cell wall architecture of the mucilage cells resembles wild-type. However, mum2 seeds completely lack seed coat mucilage. This mutation appears to represent a later step in the development of this cell-type. Encodes a beta-galactosidase involved in seed coat mucilage biosynthesis. Member of Glycoside Hydrolase Family 35
AT5G48060	MULTIPLE C2 DOMAIN AND TRANSMEMBRANE REGION PROTEIN 2 (MCTP2)	-1.5028	down	2.67e-07	C2 calcium/lipid-binding plant phosphoribosyltransferase family protein;(source:Araport11)
AT4G11610	MULTIPLE C2 DOMAIN AND TRANSMEMBRANE REGION PROTEIN 7 (MCTP7)	-1.08121	down	0.00182033	C2 calcium/lipid-binding plant phosphoribosyltransferase family protein;(source:Araport11)
AT5G55020	MYB DOMAIN PROTEIN 120 (MYB120)	-0.846963	down	1.2e-05	Encodes a putative transcription factor, member of the R2R3 factor gene family (MYB120).
AT5G15310	MYB DOMAIN PROTEIN 16 (MYB16)	-0.950009	down	0.00687357	Member of the R2R3 factor gene family; MIXTA-like transcription factor that controls trichome maturation and cuticle formation.
AT1G22640	MYB DOMAIN PROTEIN 3 (MYB3)	-0.62847	down	0.000123001	MYB-type transcription factor (MYB3) that represses phenylpropanoid biosynthesis gene expression
AT4G09460	MYB DOMAIN PROTEIN 6 (MYB6)	-1.04491	down	0.00366667	Encodes myb6 DNA-binding protein. The mRNA is cell-to-cell mobile.
AT2G02820	MYB DOMAIN PROTEIN 88 (MYB88)	-0.890713	down	0.00593797	Encodes a putative transcription factor (MYB88), involved in stomata development, double loss of MYB88 and FLP (MYB124) activity results in a failure of guard mother cells (GMCs) to adopt the guard cell fate, thus they continue to divide resulting in abnormal stomata consisting of clusters of numerous guard cell-like cells. This phenotype is enhanced in double mutants over the single mutant flp p…
AT1G04160	MYOSIN XI B (XIB)	-0.888955	down	0.000149469	Encodes a member of the type XI myosin protein family involved in root hair elongation.
AT1G02220	NAC DOMAIN CONTAINING PROTEIN 3 (NAC003)	-0.999439	down	0.000974469	NAC domain transcription factor which functions as a negative regulator of the TDIF-PXY module and fine-tunes TDIF signaling in vascular development. Controls the balance of xylem formation and cambial cell divisions.
AT4G21490	NAD(P)H DEHYDROGENASE B3 (NDB3)	-0.748896	down	2.28e-83	NAD(P)H dehydrogenase B3;(source:Araport11)
AT2G23150	NATURAL RESISTANCE-ASSOCIATED MACROPHAGE PROTEIN 3 (NRAMP3)	-0.633494	down	2.93e-22	Encodes a member of the Nramp2 metal transporter family; like its homolog Atnramp4, localized in vacuolar membrane. Seedlings of double mutant, atnramp3-1 atnramp4-1, were arrested at early germination.
AT1G09240	NICOTIANAMINE SYNTHASE 3 (NAS3)	-1.44744	down	3.23e-05	Encodes a nicotianamine synthase.
AT3G14440	NINE-CIS-EPOXYCAROTENOID DIOXYGENASE 3 (NCED3)	-0.937635	down	2.53e-07	Encodes 9-<i>cis</i>-epoxycarotenoid dioxygenase, a key enzyme in the biosynthesis of abscisic acid. Regulated in response to drought and salinity. Expressed in roots, flowers and seeds. Localized to the chloroplast stroma and thylakoid membrane.
AT3G16400	NITRILE SPECIFIER PROTEIN 1 (NSP1)	-0.935335	down	7.57e-92	Encodes a nitrile-specifier protein NSP1 responsible for constitutive and herbivore-induced simple nitrile formation in rosette leaves. NSP1 is one out of five (At3g16400/NSP1, At2g33070/NSP2, At3g16390/NSP3, At3g16410/NSP4 and At5g48180/NSP5) A. thaliana epithiospecifier protein (ESP) homologues that promote simple nitrile, but not epithionitrile or thiocyanate formation. The mRNA is cell-to-cel…
AT3G16410	NITRILE SPECIFIER PROTEIN 4 (NSP4)	-0.884731	down	0.00213286	Encodes a nitrile-specifier protein NSP4. NSP4 is one out of five (At3g16400/NSP1, At2g33070/NSP2, At3g16390/NSP3, At3g16410/NSP4 and At5g48180/NSP5) A. thaliana epithiospecifier protein (ESP) homologues that promote simple nitrile, but not epithionitrile or thiocyanate formation. The mRNA is cell-to-cell mobile.
AT5G48180	NITRILE SPECIFIER PROTEIN 5 (NSP5)	-1.15478	down	6.28e-232	Encodes a nitrile-specifier protein NSP5. NSP5 is one out of five (At3g16400/NSP1, At2g33070/NSP2, At3g16390/NSP3, At3g16410/NSP4 and At5g48180/NSP5) A. thaliana epithiospecifier protein (ESP) homologues that promote simple nitrile, but not epithionitrile or thiocyanate formation.
AT4G19030	NOD26-LIKE MAJOR INTRINSIC PROTEIN 1 (NLM1)	-1.00343	down	7.7e-40	an aquaporin whose expression level is reduced by ABA, NaCl, dark, and desiccation. is expressed at relatively low levels under normal conditions. Also functions in arsenite transport and tolerance.
AT1G44575	NONPHOTOCHEMICAL QUENCHING 4 (NPQ4)	-0.91511	down	0.00579795	Encoding PSII-S (CP22), a ubiquitous pigment-binding protein associated with photosystem II (PSII) of higher plants. Involved in nonphotochemical quenching rather than in photosynthesis. Mutant has a normal violaxanthin cycle but has a limited capacity of quenching singlet excited chlorophylls and is tolerant to lipid peroxidation.
AT5G64330	NON-PHOTOTROPIC HYPOCOTYL 3 (NPH3)	-0.613789	down	3.01e-05	Involved in blue light response signaling pathway; interacts with the blue light photoreceptor NPH1. Null mutations abolish phototrophic responses of etiolated seedlings to low fluence blue light. Protein contains multiple protein-protein interaction domains.
AT1G12110	NRT1/ PTR FAMILY 6.3 (NPF6.3)	-0.757568	down	1.05e-79	Encodes NRT1.1 (CHL1), a dual-affinity nitrate transporter. The protein is expressed in guard cells and function in stomatal opening. Mutants have less transpiration and are more tolerant to drought. Expressed in lateral roots. Involved in nitrate signaling which enables the plant root system to detect and exploit nitrate-rich soil patches. Comparing to the wild type, the mutant displays a strong…
AT3G21670	NRT1/ PTR FAMILY 6.4 (NPF6.4)	-0.761489	down	2.29e-05	Major facilitator superfamily protein;(source:Araport11)
AT5G16000	NSP-INTERACTING KINASE 1 (NIK1)	-0.59327	down	6.17e-06	NSP-interacting kinase (NIK1), receptor-like kinase, involved in defense response against geminivirus It acts as a virulence target of the begomovirus nuclear shuttle protein (NSP).
AT5G18860	NUCLEOSIDE HYDROLASE 3 (NSH3)	-0.646953	down	0.00624168	Encodes a purine nucleoside hydrolase active in the apoplast. It might play a role in salvaging extracellular ATP. NSH3 transcript levels rise in response to jasmonic acid and wounding.
AT5G44160	NUTCRACKER (NUC)	-0.90187	down	0.000774747	NUC is a member of the BIRD group of transcriptional regulators and is required for the formative divisions that pattern the root. the ground tissue into cortex and endodermis.
AT4G10770	OLIGOPEPTIDE TRANSPORTER 7 (OPT7)	-0.834198	down	1.44e-17	oligopeptide transporter
AT1G16390	ORGANIC CATION/CARNITINE TRANSPORTER 3 (OCT3)	-1.37429	down	1.21e-06	organic cation/carnitine transporter 3;(source:Araport11)
AT4G12620	ORIGIN OF REPLICATION COMPLEX 1B (ORC1B)	-0.892339	down	1.26e-09	Origin Recognition Complex subunit 1b. Involved in the initiation of DNA replication. Regulated transcriptionally during cell cycle, peaking at G1/S-phase. Target of E2F/DF family of transcription factors. Interacts with ORC2 and ORC5. Highly expressed in proliferating cells. Expression levels are independent of light regime.
AT4G14700	ORIGIN RECOGNITION COMPLEX 1 (ORC1A)	-0.964866	down	0.00278658	Encodes origin of replication complex 1a subunit.The protein contains a PHD domain,binds methylated DNA and appears to function as a transcriptional activator.
AT2G36050	OVATE FAMILY PROTEIN 15 (OFP15)	-0.666306	down	8.98e-05	ovate family protein 15;(source:Araport11)
AT5G18660	PALE-GREEN AND CHLOROPHYLL B REDUCED 2 (PCB2)	-0.787998	down	3.42e-09	Encodes a protein with 3,8-divinyl protochlorophyllide a 8-vinyl reductase activity. Mutants accumulate divinyl chlorophyll rather than monovinyl chlorophyll.
AT1G11580	PECTIN METHYL ESTERASE INHIBITOR-PECTIN METHYLESTERASE 18 (PMEI-PME18)	-0.686412	down	4.78e-224	Pectin methylesterase involved in root growth, plant-pathogen interactions.
AT3G10720	PECTIN METHYL ESTERASE INHIBITOR-PECTIN METHYLESTERASE 25 (PMEI-PME25)	-0.676439	down	8.81e-46	Pectin methylesterase inhibitor; INVI-PMEI protein isoform which clustered with a PME.
AT3G43270	PECTIN METHYL ESTERASE INHIBITOR-PECTIN METHYLESTERASE 32 (PMEI-PME32)	-0.930517	down	0.00194841	Pectin methylesterase inhibitor; INVI-PMEI protein isoform which clustered with a PME.
AT1G68640	PERIANTHIA (PAN)	-0.78237	down	6.75e-09	Encodes bZIP-transcription factor. Mutant plants have extra floral organs. PAN is essential for AG activation in early flowers of short-day-grown plants. Binds directly to 5'-AAGAAT-3'regulatory sequence in AG promoter.
AT5G09660	PEROXISOMAL NAD-MALATE DEHYDROGENASE 2 (PMDH2)	-0.993143	down	4.23e-14	encodes a microbody NAD-dependent malate dehydrogenase encodes an peroxisomal NAD-malate dehydrogenase that is involved in fatty acid beta-oxidation through providing NAD to the process of converting fatty acyl CoA to acetyl CoA.
AT5G04230	PHENYL ALANINE AMMONIA-LYASE 3 (PAL3)	-0.629207	down	0.00165799	Member of Phenylalanine ammonialyase (PAL) gene family. Differs significantly from PAL1 and PAL2 and other sequenced plant PAL genes. Arabidopsis has four PALs: AT2G37040 (PAL1), AT3G53260 (PAL2), AT5G04230 (PAL3) and AT3G10340 (PAL4).
AT4G29220	PHOSPHOFRUCTOKINASE 1 (PFK1)	-0.69485	down	0.00791172	phosphofructokinase 1;(source:Araport11)
AT3G61470	PHOTOSYSTEM I LIGHT HARVESTING COMPLEX GENE 2 (LHCA2)	-0.756315	down	0.00847428	Encodes a component of the light harvesting antenna complex of photosystem I. The mRNA is cell-to-cell mobile.
AT4G02770	PHOTOSYSTEM I SUBUNIT D-1 (PSAD-1)	-0.798009	down	0.00295119	Encodes a protein predicted by sequence similarity with spinach PsaD to be photosystem I reaction center subunit II (PsaD1)
AT1G67740	PHOTOSYSTEM II BY (PSBY)	-0.85223	down	5.38e-35	PsbY precursor (psbY) mRNA. This single nuclear gene is imported into the chloroplasts where it is processed into two integral membrane proteins with identical topology (PsbY-1 and PsbY-2). The protein appears to bind manganese. Important for the redox control of cytochrome b559.
AT2G30170	PHOTOSYSTEM II CORE PHOSPHATASE (PBCP)	-0.867733	down	0.00704302	Encodes a chloroplast PP2C phosphatase that is required for efficient dephosphorylation of PSII proteins and involved in light acclimation.Loss of function enhances immunity to bacterial pathogens.
AT3G50820	PHOTOSYSTEM II SUBUNIT O-2 (PSBO2)	-0.82559	down	2.62e-12	Encodes a protein which is an extrinsic subunit of photosystem II and which has been proposed to play a central role in stabilization of the catalytic manganese cluster. In <i>Arabidopsis thaliana</i> the PsbO proteins are encoded by two genes: <i>psbO1</i> and <i>psbO2</i>. PsbO2 is the minor isoform in the wild-type. Mutants defective in this gene have been shown to be affected in the dephospho…
AT1G06680	PHOTOSYSTEM II SUBUNIT P-1 (PSBP-1)	-0.686109	down	1.01e-29	Encodes a 23 kD extrinsic protein that is part of photosystem II and participates in the regulation of oxygen evolution. Phosphorylation of this protein is dependent on calcium. In plsp1-1 mutant plastids, the nonmature form of the protein localizes in the stroma. The mRNA is cell-to-cell mobile.
AT4G21280	PHOTOSYSTEM II SUBUNIT QA (PSBQA)	-0.89802	down	5.89e-31	Encodes the PsbQ subunit of the oxygen evolving complex of photosystem II.
AT2G06520	PHOTOSYSTEM II SUBUNIT X (PSBX)	-0.712807	down	9.57e-52	Encodes a protein with sequence similarity to the spinach photosystem II subunit PsbX.
AT1G68890	PHYLLO (PHYLLO)	-0.983712	down	0.000133372	Homologous to the four eubacterial men genes involved in menanoquinone biosynthesis. Studies of mutants defective in this gene demonstrated its involvement in phylloquinone biosynthesis in Arabidopsis. The mRNA is cell-to-cell mobile.
AT4G29080	PHYTOCHROME-ASSOCIATED PROTEIN 2 (PAP2)	-0.749053	down	0.00174696	phytochrome-associated protein 2 (PAP2)
AT1G05000	PLANT AND FUNGI ATYPICAL DUAL-SPECI&#64257;CITY PHOSPHATASE 1 (PFA-DSP1)	-0.617524	down	0.000443734	Encodes an atypical dual-speci&#64257;city phosphatase.
AT1G01620	PLASMA MEMBRANE INTRINSIC PROTEIN 1C (PIP1C)	-0.698217	down	5.97e-22	a member of the plasma membrane intrinsic protein subfamily PIP1. localizes to the plasma membrane and exhibits water transport activity in Xenopus oocyte. expressed ubiquitously and protein level decreases slightly during leaf development. Involved redundantly with PIP1;1/2/4/5 in hydraulics and carbon fixation, regulates the expression of related genes that affect plant growth and development.
AT2G16850	PLASMA MEMBRANE INTRINSIC PROTEIN 2;8 (PIP2;8)	-0.983046	down	6.73e-28	plasma membrane intrinsic protein 2;(source:Araport11)
AT3G53420	PLASMA MEMBRANE INTRINSIC PROTEIN 2A (PIP2A)	-0.772774	down	2.86e-07	a member of the plasma membrane intrinsic protein subfamily PIP2. localizes to the plasma membrane and exhibits water transport activity in Xenopus oocyte. expressed specifically in the vascular bundles and protein level increases slightly during leaf dev. When expressed in yeast cells can conduct hydrogen peroxide into those cells.
AT2G33330	PLASMODESMATA-LOCATED PROTEIN 3 (PDLP3)	-0.696648	down	2.98e-19	Encodes a plasmodesmal protein that affects the intercellular movement of molecules through the plasmodesmata. The protein has two DUF26 domains and a single transmembrane domain.
AT1G68590	PLASTID-SPECI&#64257;C RIBOSOMAL PROTEIN 3/1 (PSRP3/1)	-0.712702	down	5.61e-68	Ribosomal protein PSRP-3/Ycf65;(source:Araport11)
AT5G14880	POTASSIUM UPTAKE 8 (KUP8)	-0.748455	down	2.92e-09	Potassium transporter family protein;(source:Araport11)
AT5G07110	PRENYLATED RAB ACCEPTOR 1.B6 (PRA1.B6)	-0.688682	down	0.00612099	Encodes PRA1.B6, an isoform of the PRA1 (Prenylated Rab acceptors) family. PRAs bind to prenylated Rab proteins and possibly aids in targeting Rabs to their respective compartments. PRA1.B6 localizes to the Golgi apparatus and its ER-to-Golgi trafficking and localization to the Golgi apparatus are regulated by multiple sequence motifs in both the C- and N-terminal cytoplasmic domains.
AT1G49630	PRESEQUENCE PROTEASE 2 (PREP2)	-0.681208	down	4.14e-19	Zinc metalloprotease pitrilysin subfamily A. Signal peptide degrading enzyme targeted to mitochondria and chloroplasts. Expressed in flower, leaf and root. Not expressed in silique and shoot.
AT4G02060	PROLIFERA (PRL)	-0.679843	down	1.71e-32	Member of the minichromosome maintenance complex, involved in DNA replication initiation. Abundant in proliferating and endocycling tissues. Localized in the nucleus during G1, S and G2 phases of the cell cycle, and are released into the cytoplasmic compartment during mitosis. Binds chromatin.
AT1G07370	PROLIFERATING CELLULAR NUCLEAR ANTIGEN 1 (PCNA1)	-0.609457	down	3.13e-20	Encodes putative proliferating cell nuclear antigen involved in cell cycle regulation. May be sumoylated.
AT1G03630	PROTOCHLOROPHYLLIDE OXIDOREDUCTASE C (POR C)	-0.663539	down	3.62e-13	Encodes for a protein with protochlorophyllide oxidoreductase activity. The enzyme is NADPH- and light-dependent.
AT5G66570	PS II OXYGEN-EVOLVING COMPLEX 1 (PSBO1)	-0.633882	down	4.83e-07	Encodes a protein which is an extrinsic subunit of photosystem II and which has been proposed to play a central role in stabilization of the catalytic manganese cluster. In <i>Arabidopsis thaliana</i> the PsbO proteins are encoded by two genes: <i>psbO1</i> and <i>psbO2</i>. PsbO1 is the major isoform in the wild-type. In plsp1-1 mutant plastids, the nonmature form of the protein localizes in the…
AT4G15510	PSBP-DOMAIN PROTEIN1 (PPD1)	-0.747614	down	0.000107969	A nuclear-encoded thylakoid lumenal protein that is associated with photosystem I (PSI) but is not an integral subunit of PSI. It is an PSI assembly factor that assists the proper folding and integration of PsaB and PsaA into the thylakoid membrane. It is involved in the assembly of PSI reaction center heterodimer core.
AT3G55330	PSBP-LIKE PROTEIN 1 (PPL1)	-0.65765	down	0.000833388	Facilitates the assembly of the photosystem II supercomplexes and optimizes plant pitness under fluctuating light.
AT4G08700	PURINE PERMEASE 13 (PUP13)	-0.63158	down	0.00574845	Member of a family of proteins related to PUP1, a purine transporter. May be involved in the transport of purine and purine derivatives such as cytokinins, across the plasma membrane.
AT3G16420	PYK10-BINDING PROTEIN 1 (PBP1)	-0.648206	down	6.02e-229	The PBP1(PYK10-binding protein 1) assists the PYK10 (beta-glucosidase complex) in its activity and may act like a molecular chaperone that facilitates the correct polymerization of PYK10, when tissues are damaged and subcellular structures are destroyed by pests. The mRNA is cell-to-cell mobile.
AT2G26040	PYR1-LIKE 2 (PYL2)	-0.628606	down	2.04e-44	Encodes a member of the PYR (pyrabactin resistance )/PYL(PYR1-like)/RCAR (regulatory components of ABA receptor) family proteins with 14 members. PYR/PYL/RCAR family proteins function as abscisic acid sensors. Mediate ABA-dependent regulation of protein phosphatase 2Cs ABI1 and ABI2.
AT4G34220	RECEPTOR DEAD KINASE1 (RDK1)	-0.672871	down	0.000511968	Encodes a receptor like kinase involved in ABA-mediated seedling development and drought tolerance.RDK1 is an atypical or pseudokinase and has no phosphorylation activity. Its expression is upregulated in response to ABA.interacts with ABI1 and other PP2C phosphatases.
AT1G29750	RECEPTOR-LIKE KINASE IN FLOWERS 1 (RKF1)	-0.732294	down	0.0087394	Receptor-like serine/threonine kinase (RKF1). The putative extracellular domain of the RKF1 protein contains 13 tandem repeats of leucine-rich sequences. Expressed in early flower primordial, stamen, and pollen grains.
AT3G46530	RECOGNITION OF PERONOSPORA PARASITICA 13 (RPP13)	-0.813422	down	0.00158177	Confers resistance to the biotrophic oomycete, Peronospora parasitica. Encodes an NBS-LRR type R protein with a putative amino-terminal leucine zipper. Fungal protein ATR13 induces RPP13 gene expression and disease resistance. The mRNA is cell-to-cell mobile.
AT1G01320	REDUCED CHLOROPLAST COVERAGE (REC1)	-0.681509	down	2.9e-206	Encodes REDUCED CHLOROPLAST COVERAGE 1 (REC1) a protein with similarity to the FLOURY locus in maize. Located in the nucleus and cytosol. Contributes to establishing the size of the chloroplast compartment.
AT5G23730	REPRESSOR OF UV-B PHOTOMORPHOGENESIS 2 (RUP2)	-0.872139	down	1.41e-05	Encodes REPRESSOR OF UV-B PHOTOMORPHOGENESIS 2 (RUP2). Functions as a repressor of UV-B signaling.
AT1G64060	RESPIRATORY BURST OXIDASE PROTEIN F (RBOH F)	-1.13568	down	0.000242285	Interacts with AtrbohD gene to fine tune the spatial control of ROI production and hypersensitive response to cell in and around infection site.
AT3G49580	RESPONSE TO LOW SULFUR 1 (LSU1)	-0.892688	down	0.00777685	response to low sulfur 1;(source:Araport11)
AT1G47128	RESPONSIVE TO DEHYDRATION 21A (RD21A)	-0.664187	down	7.07e-79	Cysteine proteinase precursor-like protein/ dehydration stress-responsive gene (RD21). Has been shown to have peptide ligase activity and protease activity in vitro. RD21 is involved in immunity to the necrotrophic fungal pathogen Botrytis cinerea.Activity detected in root, leaf, flower and cell culture.
AT3G10260	RETICULON-LIKE B 8 (RTNLB8)	-0.726866	down	4.28e-07	Reticulon family protein;(source:Araport11)
AT2G12646	RGF1-INDUCIBLE TRANSCRIPTION FACTOR 1 (RITF1)	-1.00565	down	0.00250887	Plant AT-rich sequence and zinc-binding transcription factor (PLATZ) family protein which plays central role in mediating RGF1 signalling. Controls root meristem size through ROS signalling.
AT1G67090	RIBULOSE BISPHOSPHATE CARBOXYLASE SMALL CHAIN 1A (RBCS1A)	-0.79575	down	0	Encodes a member of the Rubisco small subunit (RBCS) multigene family: RBCS1A (At1g67090), RBCS1B (At5g38430), RBCS2B (At5g38420), and RBCS3B (At5g38410). Functions to yield sufficient Rubisco content for leaf photosynthetic capacity.
AT5G38420	RUBISCO SMALL SUBUNIT 2B (RBCS2B)	-0.752261	down	4.44e-06	Encodes a member of the Rubisco small subunit (RBCS) multigene family: RBCS1A (At1g67090), RBCS1B (At5g38430), RBCS2B (At5g38420), and RBCS3B (At5g38410). Activated by OXS2 under the treatment of salt.
AT5G38410	RUBISCO SMALL SUBUNIT 3B (RBCS3B)	-1.09884	down	3.06e-135	Encodes a member of the Rubisco small subunit (RBCS) multigene family: RBCS1A (At1g67090), RBCS1B (At5g38430), RBCS2B (At5g38420), and RBCS3B (At5g38410). Functions to yield sufficient Rubisco content for leaf photosynthetic capacity.
AT5G18700	RUNKEL (RUK)	-0.631726	down	7.15e-08	Encodes a microtubule-associated kinase-like protein RUNKEL (RUK). Contains a putative serine/threonine kinase domain and a microtubule-binding domain. RUK directly binds to microtubules in vitro and colocalizes with mitotic preprophase band, spindle, and phragmoplast in vivo. Required for cell plate expansion in cytokinesis.
AT3G23810	S-ADENOSYL-L-HOMOCYSTEINE (SAH) HYDROLASE 2 (SAHH2)	-1.23156	down	1.19e-07	S-adenosyl-l-homocysteine (SAH) hydrolase 2;(source:Araport11)
AT1G34065	S-ADENOSYLMETHIONINE CARRIER 2 (SAMC2)	-0.645623	down	0.00159754	S-adenosylmethionine carrier 2;(source:Araport11)
AT5G03350	SA-INDUCED LEGUME LECTIN-LIKE PROTEIN 1 (SAI-LLP1)	-1.08073	down	0.00155203	Belongs to the group of early SA-activated genes. Involved in resistance to Pst Avr-Rpm1 as a component of the SA35 mediated defense processes associated to the ETI response. Involved in resistance to P.syringae pv. tomato Avr-Rpm1 in Arabidopsis, as a component of the SA-mediated defense processes associated with the effector-triggered immunity response.
AT3G55800	SEDOHEPTULOSE-BISPHOSPHATASE (SBPASE)	-0.684367	down	4.54e-09	Encodes the chloroplast enzyme sedoheptulose-1,7-bisphosphatase (SBPase), involved in the carbon reduction of the Calvin cycle. Increase in SBPase activity in transgenic lines accumulate up to 50% more sucrose and starch than wild-type. The mRNA is cell-to-cell mobile.
AT3G48460	SEED FATTY ACID REDUCER 4 (SFAR4)	-0.694249	down	2.11e-12	GDSL-motif esterase/acyltransferase/lipase. Enzyme group with broad substrate specificity that may catalyze acyltransfer or hydrolase reactions with lipid and non-lipid substrates.
AT5G40390	SEED IMBIBITION 1-LIKE (SIP1)	-1.28233	down	5.91e-06	Encodes a protein which might be involved in the formation of verbascose. A T-DNA insertion mutant was shown to have a decreased amount of verbascose (as well as mannitol) whereas the levels of raffinose and stachyose remained unchanged. Enhances drought tolerance through raffinose synthesis or galactinol hydrolysis.
AT3G23800	SELENIUM-BINDING PROTEIN 3 (SBP3)	-0.634355	down	6.95e-48	selenium-binding protein 3;(source:Araport11)
AT5G13170	SENESCENCE-ASSOCIATED GENE 29 (SAG29)	-0.83199	down	2.38e-06	Encodes a member of the SWEET sucrose efflux transporter family proteins.
AT3G14067	SENESCENCE-ASSOCIATED SUBTILISIN PROTEASE (SASP)	-0.685932	down	4.17e-144	Encodes a protein with similarity to serine protease, subtilisin, that is upregulated during senescence and expressed in the arial portions of the plant.Loss of function mutations have increased branch number but normal silique length and seed set and therefore have increased fertility.
AT4G35640	SERINE ACETYLTRANSFERASE 3;2 (SERAT3;2)	-0.854216	down	4.92e-07	Encodes a cytosolic serine O-acetyltransferase involved in sulfur assimilation and cysteine biosynthesis. Expressed in the vascular system. Expression is induced in both roots and shoots under sulfur-starved conditions.
AT5G23210	SERINE CARBOXYPEPTIDASE-LIKE 34 (SCPL34)	-1.11109	down	5.38e-23	serine carboxypeptidase-like 34;(source:Araport11)
AT1G43780	SERINE CARBOXYPEPTIDASE-LIKE 44 (scpl44)	-1.10651	down	0	serine carboxypeptidase-like 44;(source:Araport11)
AT3G45010	SERINE CARBOXYPEPTIDASE-LIKE 48 (scpl48)	-0.680241	down	7.58e-122	serine carboxypeptidase-like 48;(source:Araport11)
AT2G27920	SERINE CARBOXYPEPTIDASE-LIKE 51 (SCPL51)	-0.655225	down	4.62e-24	serine carboxypeptidase-like 51;(source:Araport11)
AT2G23010	SERINE CARBOXYPEPTIDASE-LIKE 9 (SCPL9)	-1.05713	down	7.65e-10	serine carboxypeptidase-like 9;(source:Araport11)
AT4G37930	SERINE TRANSHYDROXYMETHYLTRANSFERASE 1 (SHM1)	-0.641999	down	1.5e-25	Encodes a protein with mitochondrial serine hydroxymethyltransferase activity, which functions in the photorespiratory pathway, catalyzes the conversion of serine and tetrahydrofolate to glycine and 5,10-methylene tetrahydrofolate. Involved in controlling cell damage caused by abiotic stress, such as high light and salt and the hypersensitive defense response of plants.
AT2G35500	SHIKIMATE KINASE-LIKE 2 (SKL2)	-0.700962	down	2.39e-08	Encodes a protein with some sequence similarity to shikimate kinases, but a truncated form of this protein (lacking a putative N-terminal chloroplast transit peptide) does not have shikimate kinase activity in vitro.
AT3G01680	SIEVE-ELEMENT-OCCLUSION-RELATED 1 (SEOR1)	-1.12196	down	8.42e-28	Encodes a protein localized to phloem filaments that is required for phloem filament formation. The mRNA is cell-to-cell mobile.
AT2G22990	SINAPOYLGLUCOSE 1 (SNG1)	-0.99887	down	0.000529422	sinapoylglucose:malate sinapoyltransferase. Catalyzes the formation of sinapoylmalate from sinapoylglucose. Mutants accumulate excess sinapoylglucose.
AT5G66920	SKU5 SIMILAR 17 (sks17)	-0.668436	down	8.72e-170	SKU5 similar 17;(source:Araport11)
AT1G76160	SKU5 SIMILAR 5 (sks5)	-0.789514	down	1.46e-150	SKU5 similar 5;(source:Araport11)
AT1G41830	SKU5-SIMILAR 6 (SKS6)	-0.739485	down	4.76e-102	SKU5-similar 6;(source:Araport11)
AT5G66260	SMALL AUXIN UPREGULATED RNA 11 (SAUR11)	-0.893123	down	3.1e-15	SAUR-like auxin-responsive protein family;(source:Araport11)
AT1G56580	SMALLER WITH VARIABLE BRANCHES (SVB)	-0.747552	down	1.55e-149	Encodes SMALLER WITH VARIABLE BRANCHES (SVB), a protein with a conserved domain of unknown function (DUF538). The trichomes of the SVB mutants are smaller and exhibit branches of variable length and number. ABA responsive trichome formation regulator.
AT5G63650	SNF1-RELATED PROTEIN KINASE 2.5 (SNRK2.5)	-0.659548	down	1.37e-06	encodes a member of SNF1-related protein kinases (SnRK2) whose activity is activated by ionic (salt) and non-ionic (mannitol) osmotic stress.
AT1G14290	SPHINGOID BASE HYDROXYLASE 2 (SBH2)	-0.888298	down	8.89e-05	Encodes one of the two redundant sphingoid base hydroxylases (SBH). Involved in sphingolipid trihydroxy long-chain base (4-hydroxysphinganine) biosynthesis. Double mutants of SBHs were dwarfed and not able to progress from vegetative to reproductive growth.
AT1G69230	SPIRAL1-LIKE2 (SP1L2)	-0.799507	down	1.74e-05	SPIRAL1-LIKE2 belongs to a six-member gene family in Arabidopsis; all members share a high sequence similarity in amino- and carboxy-terminal regions. Regulates cortical microtubule organization. Mutant plants exhibit altered patterns of root and organ growth as a result of defective anisotropic cell expansion.
AT2G22830	SQUALENE EPOXIDASE 2 (SQE2)	-0.960765	down	0.00845264	squalene epoxidase 2;(source:Araport11)
AT1G10760	STARCH EXCESS 1 (SEX1)	-0.637639	down	1.04e-52	Encodes an &#945;-glucan, water dikinase required for starch degradation. Involved in cold-induced freezing tolerance. Mutations that eliminate the GWD protein or affect the dikinase domain of the enzyme dramatically reduce both the amount of phosphate in the amylopectin and the rate of starch degradation. Mature leaves of these mutants accumulate amounts of starch up to seven times greater than …
AT4G34190	STRESS ENHANCED PROTEIN 1 (SEP1)	-0.705124	down	5.47e-15	Encodes a stress enhanced protein that localizes to the thylakoid membrane and whose mRNA is upregulated in response to high light intensity. It may be involved in chlorophyll binding.
AT1G71880	SUCROSE-PROTON SYMPORTER 1 (SUC1)	-0.824516	down	2.3e-159	Sucrose transporter gene induced in response to nematodes; member of Sucrose-proton symporter family. The mRNA is cell-to-cell mobile.
AT1G22710	SUCROSE-PROTON SYMPORTER 2 (SUC2)	-0.71432	down	3.2e-91	Encodes for a high-affinity transporter essential for phloem loading and long-distance transport. A major sucrose transporter, AtSUC2 can also transport a wide range of physiological and synthetic glucose conjugates with both &#945;- or &#946;-linkage.
AT3G15990	SULFATE TRANSPORTER 3;4 (SULTR3;4)	-0.591488	down	0.00664253	Vascular cambium-localized sulfate transporter, mediates xylem-to-phloem transfer of phosphorus. 2 for its preferential distribution
AT5G13550	SULFATE TRANSPORTER 4.1 (SULTR4;1)	-0.790013	down	4.37e-05	Encodes a sulfate transporter.
AT3G12520	SULFATE TRANSPORTER 4;2 (SULTR4;2)	-0.829202	down	2.13e-08	Encodes a sulfate transporter that in induced under sulfate limitation.
AT1G77990	SULPHATE TRANSPORTER 2;2 (SULTR2;2)	-1.11695	down	0.000976249	Encodes a low-affinity sulfate transporter.
AT1G33750	TERPENE SYNTHASE 22 (TPS22)	-0.599239	down	4.31e-10	Sesterterpene synthase which produces various sesterpne backbones bia type-A cyclization mechanism.
AT4G14770	TESMIN/TSO1-LIKE CXC 2 (TCX2)	-0.921082	down	0.00169083	Regulates fate transition and cell Divisions in the stomatal lineage.
AT4G28050	TETRASPANIN7 (TET7)	-0.619737	down	1.13e-18	Member of TETRASPANIN family
AT1G08260	TILTED 1 (TIL1)	-0.990833	down	4.42e-11	Similar to POL2A, DNA polymerase epsilon catalytic subunit. Essential for Arabidopsis growth. Null homozygotes are embryo lethal, partial loss of function alleles show embryo patterning defects such as root pole displacement. Delayed progression through cell cycle results in embryos with smaller numbers of larger cells.
AT2G39435	TON1 RECRUITING MOTIF 18 (TRM18)	-1.05149	down	0.00361471	Phosphatidylinositol N-acetyglucosaminlytransferase subunit P-like protein;(source:Araport11)
AT5G51850	TON1 RECRUITING MOTIF 24 (TRM24)	-0.614284	down	9.04e-05	hypothetical protein;(source:Araport11)
AT3G18730	TONSOKU (TSK)	-0.862099	down	5.16e-05	Encodes a protein with an important role in cell division control and plant morphogenesis and may also play a role in genome maintenance. May be involved in mitosis through interaction with TSA1. In cells synchronized for cell division, TSA1 and TSK relocalize to ends of spindle microtubules that are ahead of separating chromatids during metaphase and anaphase of mitosis. Involved in nonhost resi…
AT2G37260	TRANSPARENT TESTA GLABRA 2 (TTG2)	-0.919571	down	2.04e-09	Encodes a protein similar to WRKY transcription factors that is expressed in the seed integument and endosperm. Mutants are defective in proanthocyanidin synthesis and seed mucilate deposition. Seeds are yellow colored. Seed size is also affected; seeds are reduced in size but only when the mutant allele is transmitted through the female parent.Loss of function alleles are associated with a reduc…
AT4G23790	TRICHOME BIREFRINGENCE-LIKE 24 (TBL24)	-0.647665	down	0.000212217	Encodes a member of the TBL (TRICHOME BIREFRINGENCE-LIKE) gene family containing a plant-specific DUF231 (domain of unknown function) domain. TBL gene family has 46 members, two of which (TBR/AT5G06700 and TBL3/AT5G01360) have been shown to be involved in the synthesis and deposition of secondary wall cellulose, presumably by influencing the esterification state of pectic polymers. Functions as a…
AT1G70230	TRICHOME BIREFRINGENCE-LIKE 27 (TBL27)	-0.641141	down	0.00069214	Encodes a member of the TBL (TRICHOME BIREFRINGENCE-LIKE) gene family containing a plant-specific DUF231 (domain of unknown function) domain. A putative xyloglucan O-acetyltransferase. TBL gene family has 46 members, two of which (TBR/AT5G06700 and TBL3/AT5G01360) have been shown to be involved in the synthesis and deposition of secondary wall cellulose, presumably by influencing the esterificati…
AT1G29050	TRICHOME BIREFRINGENCE-LIKE 38 (TBL38)	-1.08649	down	7.79e-05	Encodes a member of the TBL (TRICHOME BIREFRINGENCE-LIKE) gene family containing a plant-specific DUF231 (domain of unknown function) domain. TBL gene family has 46 members, two of which (TBR/AT5G06700 and TBL3/AT5G01360) have been shown to be involved in the synthesis and deposition of secondary wall cellulose, presumably by influencing the esterification state of pectic polymers. A nomenclature…
AT2G42570	TRICHOME BIREFRINGENCE-LIKE 39 (TBL39)	-0.59499	down	2.89e-08	Encodes a member of the TBL (TRICHOME BIREFRINGENCE-LIKE) gene family containing a plant-specific DUF231 (domain of unknown function) domain. TBL gene family has 46 members, two of which (TBR/AT5G06700 and TBL3/AT5G01360) have been shown to be involved in the synthesis and deposition of secondary wall cellulose, presumably by influencing the esterification state of pectic polymers. A nomenclature…
AT5G23860	TUBULIN BETA 8 (TUB8)	-0.589854	down	2.86e-17	beta-tubulin, preferentially expressed in endodermal and phloem cells of primary roots and in the vascular tissues of leaves, stems, and flowers. The mRNA is cell-to-cell mobile.
AT1G75780	TUBULIN BETA-1 CHAIN (TUB1)	-0.871812	down	1.49e-77	beta tubulin gene downregulated by phytochrome A (phyA)-mediated far-red light high-irradiance and the phytochrome B (phyB)-mediated red light high-irradiance responses
AT1G26570	UDP-GLUCOSE DEHYDROGENASE 1 (UGD1)	-0.621881	down	1.19e-11	UDP-glucose dehydrogenase 1;(source:Araport11)
AT5G39320	UDP-GLUCOSE DEHYDROGENASE 4 (UDG4)	-0.748398	down	5.43e-16	UDP-glucose 6-dehydrogenase family protein;(source:Araport11)
AT2G29750	UDP-GLUCOSYL TRANSFERASE 71C1 (UGT71C1)	-1.12502	down	0.00170721	UDP-glucosyl transferase 71C1;(source:Araport11)
AT5G05890	UDP-GLUCOSYL TRANSFERASE 76C5 (UGT76C5)	-0.755018	down	5.48e-24	Encodes a nicotinate-N-glycosyltransferase.
AT2G03590	UREIDE PERMEASE 1 (UPS1)	-0.64202	down	1.49e-07	Encodes a member of a class of allantoin transporters.
AT4G01450	USUALLY MULTIPLE ACIDS MOVE IN AND OUT TRANSPORTERS 30 (UMAMIT30)	-0.940617	down	1.83e-117	nodulin MtN21-like transporter family protein
AT2G42260	UV-B-INSENSITIVE 4 (UVI4)	-0.901348	down	0.00425484	Encodes a novel plant-specific protein of unknown function. The UVI4 gene is expressed mainly in actively dividing cells. The hypocotyl cells in mutant seedlings undergo one extra round of endoreduplication. The uvi4 mutation also promoted the progression of endo-reduplication during leaf development.
AT3G57860	UV-B-INSENSITIVE 4-LIKE (UVI4-LIKE)	-0.913222	down	0.00966472	Encodes a protein that controls entry into the second meiotic division. Negatively regulates the Anaphase-Promoting Complex/Cyclosome.
AT1G57820	VARIANT IN METHYLATION 1 (VIM1)	-0.620042	down	4.3e-09	Encodes a 645-amino acid methylcytosine-binding protein with a PHD domain, two RING finger domains, and an SRA domain that is involved in centromere heterochromatinization. This protein functions as an E3 ubiquitin ligase in vitro. The protein has been shown to bind to methylated cytosines of CG, CNG and CNN motifs via its SRA domain but has a preference for the former. It plays a role in the est…
AT1G79620	VASCULAR-RELATED RLK 1 (VRLK1)	-1.247	down	0.000413993	VRLK1 is a LRR kinase involved in switching between cell elongation and secondary cell wall thickening.VRLK1 is a member of a gene family that includes a small number of recently duplicated paralogs.
AT4G07400	VIER F-BOX PROTEINE 3 (VFB3)	-0.657857	down	2.59e-05	Encodes an F-box protein. Based on genetic analysis appears to be functionally redundant with VFB1,2,and 4. When levels of all 4 genes are reduced plants show defects in growth and reduced levels of auxin response genes.
AT2G34150	WISKOTT-ALDRICH SYNDROME PROTEIN FAMILY VERPROLIN HOMOLOGOUS PROTEIN 1 (WAVE1)	-0.986011	down	0.00282353	Encodes a member of the SCAR family.These proteins are part of a complex (WAVE) complex.The SCAR subunit activates the ARP2/3 complex which in turn act as a nucleator for actin filaments.
AT2G39900	WLIM2A (WLIM2a)	-0.662039	down	0.000458421	Encodes a member of the Arabidopsis LIM proteins: a family of actin bundlers with distinct expression patterns. WLIM1, WLIM2a, and WLIM2b are widely expressed, whereas PLIM2a, PLIM2b, and PLIM2c are predominantly expressed in pollen. Regulates actin cytoskeleton organization.
AT4G14130	XYLOGLUCAN ENDOTRANSGLUCOSYLASE/HYDROLASE 15 (XTH15)	-0.669839	down	4.33e-38	xyloglucan endotransglycosylase-related protein (XTR7)
AT3G23730	XYLOGLUCAN ENDOTRANSGLUCOSYLASE/HYDROLASE 16 (XTH16)	-0.715844	down	3.85e-32	xyloglucan endotransglucosylase/hydrolase 16;(source:Araport11)
AT2G06850	XYLOGLUCAN ENDOTRANSGLUCOSYLASE/HYDROLASE 4 (XTH4)	-0.732206	down	2.38e-22	endoxyloglucan transferase (EXGT-A1) gene
AT2G21370	XYLULOSE KINASE-1 (XK-1)	-0.758533	down	0.00338461	Although this gene has a sequence similar to xylulose kinases, several lines of experimental evidence suggest that it does not act on xylulose or deoxy-xylulose.
AT2G26580	YABBY5 (YAB5)	-0.645249	down	4.95e-06	plant-specific transcription factor YABBY family protein;(source:Araport11)
AT3G17650	YELLOW STRIPE LIKE 5 (YSL5)	-0.683483	down	2.49e-12	Arabidopsis thaliana metal-nicotianamine transporter YSL5
AT1G64760	ZERZAUST (ZET)	-0.616744	down	0.000153971	ZERZAUST is an atypical &#946;-1,3 glucanase. The protein is localized to punctate regions of the apoplast, near cellular junctions. Mutants in Ler background display aberrant floral morphology and twisted siliques and stems. Biochemcial analysis of mutant cell wall composition indicates cell wall defects. However, in Col background, there is no phenotype due to compensatory effect of ZETH gene e…
AT2G48020	ZINC-INDUCED FACILITATOR 2 (ZIF2)	-0.637004	down	1.14e-10	Encodes a zinc transporter ZIF2. Expression of ZIF2 is regulated by alternative splicing.
AT1G01580		-0.656611	down	6.23e-06	Encodes the low-iron-inducible ferric chelate reductase responsible for reduction of iron at the root surface. It is likely to be the major Fe(III) chelate reductase in Arabidopsis iron metabolism. Coordinately regulated with IRT1, the major transporter responsible for high-affinity iron uptake from the soil, at both transcriptional and posttranscriptional levels. Steady state mRNA levels are reg…
AT1G04680		-0.753476	down	6.97e-10	Pectin lyase-like superfamily protein;(source:Araport11)
AT1G05210		-0.66287	down	0.0040366	Transmembrane protein 97, Putative;(source:Araport11)
AT1G08160		-0.982586	down	0.00293252	Late embryogenesis abundant (LEA) hydroxyproline-rich glycoprotein family;(source:Araport11)
AT1G10060		-0.727645	down	0.00946007	encodes a mitochondrial branched-chain amino acid aminotransferase. Complements the yeast leu/iso-leu/val auxotrophy mutant.
AT1G10780		-0.884045	down	3.36e-07	F-box/RNI-like superfamily protein;(source:Araport11)
AT1G12500		-0.664507	down	2.94e-08	Nucleotide-sugar transporter family protein;(source:Araport11)
AT1G14345		-0.69476	down	0.00462744	NAD(P)-linked oxidoreductase superfamily protein;(source:Araport11)
AT1G14460		-0.649942	down	0.00603692	AAA-type ATPase family protein;(source:Araport11)
AT1G14750		-0.886717	down	1.35e-12	Encodes a meiotic cyclin-like protein, distinct from all other known Arabidopsis cyclins. It is not required for meiotic DSB formation but is necessary for meiotic DSB repair via the homologous chromosome.
AT1G16220		-0.783602	down	0.00475538	Protein phosphatase 2C family protein;(source:Araport11)
AT1G18485		-0.755833	down	1.55e-05	Pentatricopeptide repeat (PPR) superfamily protein;(source:Araport11)
AT1G19720		-0.613752	down	1.12e-07	Pentatricopeptide repeat (PPR-like) superfamily protein;(source:Araport11)
AT1G20720		-0.931755	down	0.00736739	RAD3-like DNA-binding helicase protein;(source:Araport11)
AT1G22430		-0.645604	down	0.000316307	GroES-like zinc-binding dehydrogenase family protein;(source:Araport11)
AT1G25230		-1.08582	down	0.000158144	Calcineurin-like metallo-phosphoesterase superfamily protein;(source:Araport11)
AT1G26330		-0.876441	down	0.000382138	DNA binding protein;(source:Araport11)
AT1G26761		-1.10167	down	0.00149903	Arabinanase/levansucrase/invertase;(source:Araport11)
AT1G27480		-0.989114	down	0.00656017	alpha/beta-Hydrolases superfamily protein;(source:Araport11)
AT1G27565		-1.11725	down	0.00104154	hypothetical protein;(source:Araport11)
AT1G27880		-0.903222	down	6.25e-05	DEAD/DEAH box RNA helicase family protein;(source:Araport11)
AT1G29080		-0.969036	down	1.05e-97	Papain family cysteine protease;(source:Araport11)
AT1G33610		-0.815892	down	0.00438786	Leucine-rich repeat (LRR) family protein;(source:Araport11)
AT1G35420		-0.786443	down	0.00318478	alpha/beta-Hydrolases superfamily protein;(source:Araport11)
AT1G44760		-0.588879	down	0.0038533	Adenine nucleotide alpha hydrolases-like superfamily protein;(source:Araport11)
AT1G49920		-1.08117	down	0.000600402	MuDR family transposase;(source:Araport11)
AT1G52000		-2.09975	down	1.34e-11	Mannose-binding lectin superfamily protein;(source:Araport11)
AT1G55200		-0.997037	down	9e-17	kinase with adenine nucleotide alpha hydrolases-like domain-containing protein;(source:Araport11)
AT1G60060		-0.64029	down	2.26e-08	Serine/threonine-protein kinase WNK (With No Lysine)-like protein;(source:Araport11)
AT1G61260		-0.724588	down	1.3e-30	cotton fiber (DUF761);(source:Araport11)
AT1G61840		-0.602277	down	2.1e-06	Cysteine/Histidine-rich C1 domain family protein;(source:Araport11)
AT1G62480		-0.788576	down	1.96e-05	Vacuolar calcium-binding protein-like protein;(source:Araport11)
AT1G63220		-0.726404	down	0.000133745	Calcium-dependent lipid-binding (CaLB domain) family protein;(source:Araport11)
AT1G63310		-1.06373	down	0.00089436	hypothetical protein;(source:Araport11)
AT1G64355		-0.611799	down	1.12e-05	Membrane protein (ECM1), located in chloroplast, expressed during early development.
AT1G64470		-0.714413	down	0.00257161
AT1G65180		-0.772943	down	0.00285352	Cysteine/Histidine-rich C1 domain family protein;(source:Araport11)
AT1G66620		-0.691503	down	0.000120245	Protein with RING/U-box and TRAF-like domain;(source:Araport11)
AT1G67750		-1.01265	down	1.85e-22	Pectate lyase family protein;(source:Araport11)
AT1G69526		-0.627344	down	1.48e-07	S-adenosyl-L-methionine-dependent methyltransferases superfamily protein;(source:Araport11)
AT1G72730		-0.637789	down	1.27e-16	DEA(D/H)-box RNA helicase family protein;(source:Araport11)
AT1G72800		-0.938744	down	0.00011043	RNA-binding (RRM/RBD/RNP motifs) family protein;(source:Araport11)
AT1G73050		-0.874735	down	0.000735654	Glucose-methanol-choline (GMC) oxidoreductase family protein;(source:Araport11)
AT1G73110		-0.652199	down	0.00381464	P-loop containing nucleoside triphosphate hydrolases superfamily protein;(source:Araport11)
AT1G73160		-0.992371	down	0.000119019	UDP-Glycosyltransferase superfamily protein;(source:Araport11)
AT1G73620		-0.646236	down	9.41e-05	Pathogenesis-related thaumatin superfamily protein;(source:Araport11)
AT1G78060		-0.777804	down	8.6e-166	Glycosyl hydrolase family protein;(source:Araport11)
AT1G78260		-0.754464	down	0.000369038	RNA-binding (RRM/RBD/RNP motifs) family protein;(source:Araport11)
AT1G80280		-0.777503	down	4.08e-08	alpha/beta-Hydrolases superfamily protein;(source:Araport11)
AT1G80540		-0.611031	down	1.66e-05	envelope glycoprotein B;(source:Araport11)
AT2G04170		-0.722101	down	0.00429873	TRAF-like family protein;(source:Araport11)
AT2G04680		-0.996234	down	0.00300713	Cysteine/Histidine-rich C1 domain family protein;(source:Araport11)
AT2G14255		-0.657313	down	0.00031589	Ankyrin repeat family protein with DHHC zinc finger domain-containing protein;(source:Araport11)
AT2G16586		-1.20235	down	3.58e-12	transmembrane protein;(source:Araport11)
AT2G18490		-1.17856	down	0.000957797	GAZ is a nuclear localized transcriptional activator that is regulated (decreased) by GA and ABA levels. GAZ is expressed in the root stele and may function non-cell autonomously to effect hormone mediated control of ground tissue maturation.
AT2G19660		-0.614694	down	0.000926141	Cysteine/Histidine-rich C1 domain family protein;(source:Araport11)
AT2G21450		-0.826411	down	0.00639723	chromatin remodeling 34;(source:Araport11)
AT2G22230		-0.603108	down	5.27e-15	Thioesterase superfamily protein;(source:Araport11)
AT2G22330		-0.860495	down	5.81e-14	Encodes a cytochrome P450. Involved in tryptophan metabolism. Converts Trp to indole-3-acetaldoxime (IAOx), a precursor to IAA and indole glucosinolates.The mRNA is cell-to-cell mobile.
AT2G23360		-0.606497	down	0.000403511	filament-like protein (DUF869);(source:Araport11)
AT2G23630		-0.688168	down	0.000255274	SKU5 similar 16;(source:Araport11)
AT2G25220		-0.675804	down	5.05e-07	Protein kinase superfamily protein;(source:Araport11)
AT2G27385		-0.597817	down	0.000229191	Pollen Ole e 1 allergen and extensin family protein;(source:Araport11)
AT2G32380		-0.672599	down	0.00020805	Transmembrane protein 97, predicted
AT2G34670		-0.631052	down	0.00310624	benzoyl-CoA reductase subunit C, putative (DUF630 and DUF632);(source:Araport11)
AT2G34680		-0.820282	down	1.56e-27	isolated from differential screening of a cDNA library from auxin-treated root culture. sequence does not show homology to any known proteins and is predicted to be extracellular.
AT2G34920		-0.866169	down	0.0024521	RING/U-box superfamily protein;(source:Araport11)
AT2G34930		-1.11635	down	2e-62	disease resistance family protein / LRR family protein;(source:Araport11)
AT2G38970		-0.74463	down	1.04e-09	Zinc finger (C3HC4-type RING finger) family protein;(source:Araport11)
AT2G39560		-1.08891	down	3.07e-09	Putative membrane lipoprotein;(source:Araport11)
AT2G39830		-1.00925	down	0.00248091	Essential for early phloem development and function, and for root system development.DAR2 is a member of a small (7 member) ubiquitin binding protein family. It appears to play a role in regulation of endoreduplication in leaf epidermal tissue.
AT2G42960		-0.666664	down	0.000287536	Protein kinase superfamily protein;(source:Araport11)
AT2G43945		-0.742554	down	1.42e-09	Located in chloroplast thylakoid, involved in change to H2O2.
AT2G44500		-0.803543	down	7.11e-07	O-fucosyltransferase family protein;(source:Araport11)
AT2G44580		-0.863202	down	3.97e-06	zinc ion binding protein;(source:Araport11)
AT2G46420		-0.614677	down	4.45e-30	helicase with zinc finger protein;(source:Araport11)
AT2G46630		-0.847507	down	0.000349213	serine/arginine repetitive matrix protein;(source:Araport11)
AT3G01670		-1.2446	down	2.87e-13	Encodes a protein localized to phloem filaments that is required for phloem filament formation.The mRNA is cell-to-cell mobile.
AT3G05400		-1.29688	down	7.14e-11	Major facilitator superfamily protein;(source:Araport11)
AT3G06145		-0.648919	down	1.24e-10	RING zinc finger protein;(source:Araport11)
AT3G09035		-0.644686	down	1.56e-09	Concanavalin A-like lectin family protein;(source:Araport11)
AT3G09580		-0.63478	down	5e-09	Oxidoreductase located in chloroplast.
AT3G12710		-0.708503	down	0.00977248	DNA glycosylase superfamily protein;(source:Araport11)
AT3G15570		-1.01167	down	1.47e-06	Phototropic-responsive NPH3 family protein;(source:Araport11)
AT3G18670		-0.835631	down	0.00184794	Ankyrin repeat family protein;(source:Araport11)
AT3G20370		-0.869247	down	3.44e-38	TRAF-like family protein;(source:Araport11)
AT3G21055		-0.84803	down	1.26e-65	Encodes photosystem II 5 kD protein subunit PSII-T. This is a nuclear-encoded gene (PsbTn) which also has a plastid-encoded paralog (PsbTc).
AT3G22540		-0.820976	down	0.000106682	hypothetical protein (DUF1677);(source:Araport11)
AT3G23470		-0.841125	down	7.1e-06	Cyclopropane-fatty-acyl-phospholipid synthase;(source:Araport11)
AT3G23880		-0.974839	down	7.76e-19	F-box and associated interaction domains-containing protein;(source:Araport11)
AT3G28220		-1.38886	down	4.36e-05	TRAF-like family protein;(source:Araport11)
AT3G29230		-0.669128	down	3.47e-17	Tetratricopeptide repeat (TPR)-like superfamily protein;(source:Araport11)
AT3G42850		-0.79739	down	8.35e-34	Mevalonate/galactokinase family protein;(source:Araport11)
AT3G43430		-1.19653	down	1.65e-10	RING/U-box superfamily protein;(source:Araport11)
AT3G45320		-0.706874	down	1.14e-07	transmembrane protein;(source:Araport11)
AT3G47070		-1.15311	down	3.5e-07	thylakoid soluble phosphoprotein;(source:Araport11)
AT3G48540		-0.629436	down	0.00604772	Cytidine/deoxycytidylate deaminase family protein;(source:Araport11)
AT3G49950		-0.785375	down	0.000423864	GRAS family transcription factor;(source:Araport11)
AT3G50685		-0.876045	down	0.0001941	Membrane protein located in chloroplast.
AT3G50780		-0.606432	down	0.000871555	BTB/POZ domain protein;(source:Araport11)
AT3G51400		-1.07324	down	0.00290595	hypothetical protein (DUF241);(source:Araport11)
AT3G51410		-0.669591	down	1.72e-13	hypothetical protein (DUF241);(source:Araport11)
AT3G53680		-0.651205	down	0.00402037	Acyl-CoA N-acyltransferase with RING/FYVE/PHD-type zinc finger domain-containing protein;(source:Araport11)
AT3G54780		-1.05534	down	0.00184823	Zinc finger (C3HC4-type RING finger) family protein;(source:Araport11)
AT3G56410		-0.8495	down	0.000320066	hypothetical protein (DUF3133);(source:Araport11)
AT3G56760		-0.63153	down	8.26e-05	Protein kinase superfamily protein;(source:Araport11)
AT3G59190		-1.06236	down	0.00130614	F-box/RNI-like superfamily protein;(source:Araport11)
AT3G59780		-0.587857	down	0.000362903	Located in chloroplast, involved in calcium binding.
AT3G60370		-0.635415	down	5.58e-06	Encodes an immunophilin, FKBP20-2, that belongs to the FK-506 binding protein (FKBP) subfamily functioning as peptidyl-prolyl isomerases (PPIases) in protein folding. FKBP20-2 has a unique pair of cysteines at the C terminus and was found to be reduced by thioredoxin (Trx) (itself reduced by NADPH by means of NADP-Trx reductase). The FKBP20-2 protein, which contains only two of the five amino aci…
AT3G63360		-1.57485	down	5.77e-06	Encodes a defensin-like (DEFL) family protein.
AT3G63510		-0.610092	down	6.55e-05	FMN-linked oxidoreductases superfamily protein;(source:Araport11)
AT4G02100		-0.815856	down	5.42e-05	Heat shock protein DnaJ with tetratricopeptide repeat-containing protein;(source:Araport11)
AT4G03100		-0.685416	down	0.000125885	Rho GTPase activating protein with PAK-box/P21-Rho-binding domain-containing protein;(source:Araport11)
AT4G08690		-0.676031	down	0.00394262	Sec14p-like phosphatidylinositol transfer family protein;(source:Araport11)
AT4G11100		-0.649404	down	6.48e-05	gelsolin protein;(source:Araport11)
AT4G11680		-0.689631	down	6.49e-05	Zinc finger, C3HC4 type (RING finger) family protein;(source:Araport11)
AT4G12800		-0.923735	down	0.000760708	Encodes subunit L of photosystem I reaction center.
AT4G12870		-0.624715	down	0.00077443	Gamma interferon responsive lysosomal thiol (GILT) reductase family protein;(source:Araport11)
AT4G14120		-0.757741	down	0.00360286	hypothetical protein;(source:Araport11)
AT4G14980		-0.738388	down	0.000608186	Cysteine/Histidine-rich C1 domain family protein;(source:Araport11)
AT4G16970		-0.976937	down	2.17e-05	Protein kinase superfamily protein;(source:Araport11)
AT4G17670		-0.646681	down	0.000262356	senescence-associated family protein (DUF581);(source:Araport11)
AT4G19130		-0.619528	down	0.000155298	Replication factor-A protein 1-like protein;(source:Araport11)
AT4G20730.1		-0.604072	down	3.69e-06	transposable_element_gene;(source:Araport11);similar to ASY2, DNA binding [Arabidopsis thaliana] (TAIR:AT4G32200.1);(source:TAIR10)
AT4G21820		-0.745894	down	0.00120344	binding / calmodulin binding protein;(source:Araport11)
AT4G24790		-0.858656	down	1.88e-05	AAA-type ATPase family protein;(source:Araport11)
AT4G27810		-1.09114	down	0.00111863	hypothetical protein;(source:Araport11)
AT4G27860		-0.628422	down	5.79e-31	vacuolar iron transporter (VIT) family protein;(source:Araport11)
AT4G29030		-0.798408	down	1.28e-06	Putative membrane lipoprotein;(source:Araport11)
AT4G29690		-0.95145	down	1.19e-71	Alkaline-phosphatase-like family protein;(source:Araport11)
AT4G30250		-0.694311	down	0.00216411	P-loop containing nucleoside triphosphate hydrolases superfamily protein;(source:Araport11)
AT4G31760		-0.74006	down	5.05e-06	peroxidase superfamily protein;(source:Araport11)
AT4G39570		-0.609419	down	0.000123064	Galactose oxidase/kelch repeat superfamily protein;(source:Araport11)
AT4G39950		-0.648009	down	5.71e-47	Belongs to cytochrome P450 and is involved in tryptophan metabolism. Converts Trp to indo-3-acetaldoxime (IAOx), a precursor to IAA and indole glucosinolates.The mRNA is cell-to-cell mobile.
[truncated: 51 more rows]

## Sheet: Supplemental Dataset 3
Supplemental Dataset 3. Up-regulated genes in both bp-9 and phyB mutants.
[truncated: 1,051 more rows]

[truncated: 2 more sheets: Supplemental Dataset 4, Supplemental Dataset 5]
